# Supplementary material for: Microbiota-Derived L-SeMet Potentiates CD8+ T Cell Effector Functions and Facilitates Anti-Tumor Responses
Source: Int J Mol Sci. 2025 Mar 11;26(6):2511. doi: 10.3390/ijms26062511 (PMC11941941; doi:10.3390/ijms26062511)
Supplement: Supplementary file 1 [file ijms-26-02511-s001.zip]

Archive with 3 entries (3 files):
- Figure legends.pdf
- Supplementary figures.pdf
- Supplementary table_s1 Microbio metabolite library.xlsx
