# Supplementary material for: Microbiota-Derived L-SeMet Potentiates CD8+ T Cell Effector Functions and Facilitates Anti-Tumor Responses
Source: Int J Mol Sci. 2025 Mar 11;26(6):2511. doi: 10.3390/ijms26062511 (PMC11941941; doi:10.3390/ijms26062511)
Supplement: Supplementary file 1 [file ijms-26-02511-s001.zip › Supplementary table_s1 Microbio metabolite library.xlsx]

## Sheet: Sheet1
Well	Catalog Number	ProductName	M.Wt	Formula	Solubility	Solvent
# 01 - 10 mM in DMSO
A02	HY-N7640	Deoxylimonin	454.51	C26H30O7	DMSO : 100 mg/mL (220.02 mM; Need ultrasonic)	DMSO Solution
B02	HY-N0504	Lovastatin	404.54	C24H36O5	DMSO : ≥ 100 mg/mL (247.19 mM)	DMSO Solution
C02	HY-N1420	Rhamnose	164.16	C6H12O5	H2O : 100 mg/mL (609.16 mM; Need ultrasonic); DMSO : 100 mg/mL (609.16 mM; Need ultrasonic)	DMSO Solution
D02	HY-Y0335	1,3-Dihydroxyacetone	90.08	C3H6O3	DMSO : 100 mg/mL (1110.12 mM; Need ultrasonic)	DMSO Solution
E02	HY-100560	Abscisic acid	264.32	C15H20O4	DMSO : 100 mg/mL (378.33 mM; Need ultrasonic)	DMSO Solution
F02	HY-N2021A	Phosphoramidon (Disodium)	587.47	C23H32N3Na2O10P	DMSO : 100 mg/mL (170.22 mM; Need ultrasonic); H2O : 100 mg/mL (170.22 mM; Need ultrasonic)	DMSO Solution
G02	HY-W012956	2-Acetylpyrrole	109.13	C6H7NO	DMSO : 100 mg/mL (916.34 mM; Need ultrasonic)	DMSO Solution
H02	HY-119413	9-Ethyladenine	163.18	C7H9N5	DMSO : 62.5 mg/mL (383.01 mM; Need ultrasonic); H2O : 100 mg/mL (612.82 mM; Need ultrasonic)	DMSO Solution
A03	HY-N7948	Isomaltotetraose	666.58	C24H42O21	H2O : 250 mg/mL (375.05 mM; Need ultrasonic)	DMSO Solution
B03	HY-B2171A	Carubicin (hydrochloride)	549.95	C26H28ClNO10	DMSO : 62.5 mg/mL (113.65 mM; Need ultrasonic)	DMSO Solution
C03	HY-B0990	Thiostrepton	1664.89	C72H85N19O18S5	DMSO : 125 mg/mL (75.08 mM; Need ultrasonic)	DMSO Solution
D03	HY-W001996	6-Hydroxynicotinic acid	139.11	C6H5NO3	H2O : 2 mg/mL (14.38 mM; Need ultrasonic); DMSO : 50 mg/mL (359.43 mM; Need ultrasonic)	DMSO Solution
E03	HY-W010155	Tryptophol	161.20	C10H11NO	DMSO : 130 mg/mL (ultrasonic)	DMSO Solution
F03	HY-W015229	3-Indolepropionic acid	189.21	C11H11NO2	DMSO : ≥ 100 mg/mL (528.51 mM); H2O : 1 mg/mL (5.29 mM; ultrasonic and warming and heat to 80°C)	DMSO Solution
G03	HY-W015240	N-Acetyl-L-glutamic acid	189.17	C7H11NO5	DMSO : 100 mg/mL (528.63 mM; Need ultrasonic)	DMSO Solution
H03	HY-N2575	Hypocrellin A	546.52	C30H26O10	DMSO : 25 mg/mL (45.74 mM; Need ultrasonic)	DMSO Solution
A04	HY-W008820	Glutaric acid	132.12	C5H8O4	H2O : ≥ 100 mg/mL (756.89 mM); DMSO : 125 mg/mL (946.11 mM; Need ultrasonic)	DMSO Solution
B04	HY-N0593A	Deoxycholic acid sodium salt	414.55	C24H39NaO4	DMSO : 6.25 mg/mL (15.08 mM; Need ultrasonic); H2O : 333.33 mg/mL (804.08 mM; Need ultrasonic)	DMSO Solution
C04	HY-N8495	4'-Hydroxyflavanone	240.25	C15H12O3	DMSO : 100 mg/mL (416.23 mM; Need ultrasonic)	DMSO Solution
D04	HY-B0400	D-Sorbitol	182.17	C6H14O6	H2O : 100 mg/mL (548.94 mM; Need ultrasonic); DMSO : 100 mg/mL (548.94 mM; Need ultrasonic)	DMSO Solution
E04	HY-N6792	T-2 Toxin	466.52	C24H34O9	DMSO : ≥ 100 mg/mL (214.35 mM)	DMSO Solution
F04	HY-N7814	2-Hydroxypalmitic acid	272.42	C16H32O3	10 mM in DMSO	DMSO Solution
G04	HY-Y0271	Urea	60.06	CH4N2O	DMSO : 100 mg/mL (1665.00 mM; Need ultrasonic); H2O : 100 mg/mL (1665.00 mM; Need ultrasonic)	DMSO Solution
H04	HY-W015967	Glycolic acid	76.05	C2H4O3	H2O : 100 mg/mL (1314.92 mM; Need ultrasonic); DMSO : ≥ 100 mg/mL (1314.92 mM)	DMSO Solution
A05	HY-116084	Trimethylamine N-oxide	75.11	C3H9NO	H2O : 100 mg/mL (1331.38 mM; Need ultrasonic); DMSO : 100 mg/mL (1331.38 mM; Need ultrasonic)	DMSO Solution
B05	HY-B0811	Salicylamide	137.14	C7H7NO2	DMSO : ≥ 100 mg/mL (729.18 mM); H2O : 0.1 mg/mL (0.73 mM; Need ultrasonic)	DMSO Solution
C05	HY-N0322	Cholesterol	386.65	C27H46O	Ethanol : 14.29 mg/mL (36.96 mM; Need ultrasonic)	DMSO Solution
D05	HY-N6741	β-Zearalenol	320.38	C18H24O5	DMSO : ≥ 100 mg/mL (312.13 mM)	DMSO Solution
E05	HY-I0626	Cytosine	111.10	C4H5N3O	DMSO : 16.67 mg/mL (150.05 mM; Need ultrasonic)	DMSO Solution
F05	HY-B0519	Tylosin (tartrate)	1066.19	C50H83NO23	H2O : ≥ 100 mg/mL (93.79 mM); DMSO : ≥ 100 mg/mL (93.79 mM)	DMSO Solution
G05	HY-A0279A	Pristinamycin IA	866.96	C45H54N8O10	DMSO : 33.33 mg/mL (38.44 mM; Need ultrasonic)	DMSO Solution
H05	HY-19332	Kifunensine	232.19	C8H12N2O6	DMSO : 11.9 mg/mL (51.25 mM; Need ultrasonic)	DMSO Solution
A06	HY-W032915	5-Phenylvaleric acid	178.23	C11H14O2	DMSO : 100 mg/mL (561.07 mM; Need ultrasonic)	DMSO Solution
B06	HY-W012946	2-Furoic acid	112.08	C5H4O3	DMSO : ≥ 100 mg/mL (892.22 mM)	DMSO Solution
C06	HY-113295	Salicyluric acid	195.17	C9H9NO4	DMSO : 100 mg/mL (512.37 mM; Need ultrasonic)	DMSO Solution
D06	HY-W040790	2,6-Dimethylpyrazine	108.14	C6H8N2	DMSO : 100 mg/mL (924.73 mM; Need ultrasonic)	DMSO Solution
E06	HY-B0421	Mycophenolic acid	320.34	C17H20O6	DMSO : ≥ 100 mg/mL (312.17 mM); H2O : 0.1 mg/mL (0.31 mM; Need ultrasonic)	DMSO Solution
F06	HY-N7697	Chitotetraose (tetrahydrochloride)	808.48	C24H50Cl4N4O17	H2O : 50 mg/mL (61.84 mM; Need ultrasonic)	DMSO Solution
G06	HY-B1131	Taurocholic acid (sodium salt hydrate)	555.70	C26H46NNaO8S	H2O : ≥ 100 mg/mL; DMSO : 300 mg/mL (Need ultrasonic)	DMSO Solution
H06	HY-W015224	Methyl 2-(1H-indol-3-yl)acetate	189.21	C11H11NO2	DMSO : 50 mg/mL (264.26 mM; Need ultrasonic)	DMSO Solution
A07	HY-W016498	Paraxanthine	180.17	C7H8N4O2	DMSO : 15.62 mg/mL (86.70 mM; Need ultrasonic); H2O : 2.63 mg/mL (14.60 mM; ultrasonic and warming and heat to 60°C)	DMSO Solution
B07	HY-B0167	Salicylic acid	138.12	C7H6O3	DMSO : ≥ 50 mg/mL (362.00 mM); H2O : 1 mg/mL (7.24 mM; Need ultrasonic)	DMSO Solution
C07	HY-100618	Hispidin	246.22	C13H10O5	DMSO : 19.23 mg/mL (78.10 mM; Need ultrasonic)	DMSO Solution
D07	HY-W010040	4-​Hydroxyphenylpyruvic acid	180.16	C9H8O4	DMSO : 125 mg/mL (693.83 mM; Need ultrasonic)	DMSO Solution
E07	HY-B0519B	Tylosin (phosphate)	1014.10	C46H80NO21P	DMSO : 100 mg/mL (98.61 mM; Need ultrasonic)	DMSO Solution
F07	HY-N6779	Patulin	154.12	C7H6O4	DMSO : 100 mg/mL (648.85 mM; Need ultrasonic); H2O : 50 mg/mL (324.42 mM; Need ultrasonic and warming)	DMSO Solution
G07	HY-B0228	Adenosine	267.24	C10H13N5O4	DMSO : 33.33 mg/mL (124.72 mM; Need ultrasonic); H2O : ≥ 6.67 mg/mL (24.96 mM)	DMSO Solution
H07	HY-19474	Maytansinol	565.06	C28H37ClN2O8	DMSO : ≥ 35 mg/mL (61.94 mM)	DMSO Solution
A08	HY-108013	Armillarisin A	234.20	C12H10O5	DMSO : 100 mg/mL (426.99 mM; Need ultrasonic)	DMSO Solution
B08	HY-W051723	(R)-3-Hydroxybutanoic acid	104.10	C4H8O3	H2O : 100 mg/mL (960.61 mM; Need ultrasonic); DMSO : 100 mg/mL (960.61 mM; Need ultrasonic)	DMSO Solution
C08	HY-W009444	5-Methyluridine	258.23	C10H14N2O6	DMSO : ≥ 100 mg/mL (387.25 mM); H2O : 100 mg/mL (387.25 mM; Need ultrasonic)	DMSO Solution
D08	HY-125731	Glycodeoxycholic Acid	449.62	C26H43NO5	DMSO : 250 mg/mL (556.03 mM; Need ultrasonic)	DMSO Solution
E08	HY-B1008	4-Aminobenzoic acid	137.14	C7H7NO2	H2O : 4.55 mg/mL (33.18 mM; Need ultrasonic); DMSO : ≥ 100 mg/mL (729.18 mM)	DMSO Solution
F08	HY-W001084	Methyl 4-hydroxyphenylacetate	166.17	C9H10O3	DMSO : 100 mg/mL (601.79 mM; Need ultrasonic)	DMSO Solution
G08	HY-W050154	Kojic acid	142.11	C6H6O4	DMSO : ≥ 100 mg/mL (703.68 mM); H2O : 50 mg/mL (351.84 mM; Need ultrasonic)	DMSO Solution
H08	HY-78139	L-Xylose	150.13	C5H10O5	DMSO : 100 mg/mL (666.09 mM; Need ultrasonic)	DMSO Solution
A09	HY-W015061	Phenylacetylglycine	193.20	C10H11NO3	DMSO : 100 mg/mL (ultrasonic)	DMSO Solution
B09	HY-N3126	Orsellinic acid	168.15	C8H8O4	DMSO : 250 mg/mL (1486.77 mM; Need ultrasonic)	DMSO Solution
C09	HY-N0142	Phloretin	274.27	C15H14O5	DMSO : 50 mg/mL (182.30 mM; Need ultrasonic); H2O : 0.1 mg/mL (0.36 mM; Need ultrasonic)	DMSO Solution
D09	HY-B0474	Tetracycline (hydrochloride)	480.90	C22H25ClN2O8	DMSO : 62.5 mg/mL (129.96 mM; Need ultrasonic); H2O : 50 mg/mL (103.97 mM; Need ultrasonic)	DMSO Solution
E09	HY-N5092	7-Methylcoumarin	160.17	C10H8O2	DMSO : 100 mg/mL (624.34 mM; Need ultrasonic)	DMSO Solution
F09	HY-W001160	5-Hydroxyindole	133.15	C8H7NO	DMSO : 50 mg/mL (375.52 mM; Need ultrasonic)	DMSO Solution
G09	HY-N6739	Beauvericin	783.95	C45H57N3O9	DMSO : 100 mg/mL (127.56 mM; Need ultrasonic)	DMSO Solution
H09	HY-B0511	Biotin	244.31	C10H16N2O3S	DMSO : 100 mg/mL (ultrasonic)	DMSO Solution
A10	HY-112103	6-(γ,γ-Dimethylallylamino)purine	203.24	C10H13N5	DMSO : 60 mg/mL (295.22 mM; Need ultrasonic)	DMSO Solution
B10	HY-W014410	Mucic acid	210.14	C6H10O8	DMSO : 25 mg/mL (118.97 mM; Need ultrasonic)	DMSO Solution
C10	HY-33037	Phenazine-1-carboxylic acid	224.21	C13H8N2O2	DMSO : 10 mg/mL (44.60 mM; ultrasonic and warming and heat to 60°C)	DMSO Solution
D10	HY-W018772	D-Ribose(mixture of isomers)	150.13	C5H10O5	H2O : 100 mg/mL (666.09 mM; Need ultrasonic); DMSO : ≥ 100 mg/mL (666.09 mM)	DMSO Solution
E10	HY-18982	Anisomycin	265.31	C14H19NO4	H2O : 4 mg/mL (15.08 mM; ultrasonic and warming and heat to 60°C); DMSO : ≥ 50 mg/mL (188.46 mM)	DMSO Solution
F10	HY-113219	Hydroxyphenyllactic acid	182.17	C9H10O4	DMSO : 125 mg/mL (686.17 mM; Need ultrasonic)	DMSO Solution
G10	HY-W005255	3-(3-Hydroxyphenyl)propionic acid	166.17	C9H10O3	DMSO : ≥ 100 mg/mL (601.79 mM)	DMSO Solution
H10	HY-B0143	Niacin	123.11	C6H5NO2	H2O : 10 mg/mL (81.23 mM; Need ultrasonic); DMSO : 50 mg/mL (406.14 mM; ultrasonic and warming and heat to 60°C)	DMSO Solution
A11	HY-B0275	Oxytetracycline	460.43	C22H24N2O9	DMSO : ≥ 50 mg/mL (108.59 mM); H2O : 0.67 mg/mL (1.46 mM; Need ultrasonic)	DMSO Solution
B11	HY-N0570	Hydroxytyrosol	154.16	C8H10O3	Ethanol : 50 mg/mL (324.34 mM; Need ultrasonic); DMSO : 125 mg/mL (810.85 mM; Need ultrasonic); H2O : 100 mg/mL (648.68 mM; Need ultrasonic)	DMSO Solution
C11	HY-16938	5'-Methylthioadenosine	297.33	C11H15N5O3S	DMSO : 50 mg/mL (168.16 mM; Need ultrasonic); DMF : 2.5 mg/mL (8.41 mM; Need ultrasonic); H2O : 1 mg/mL (3.36 mM; Need ultrasonic)	DMSO Solution
D11	HY-15142	Doxorubicin (hydrochloride)	579.98	C27H30ClNO11	DMSO : 35.71 mg/mL (61.57 mM; ultrasonic and warming and heat to 60°C); H2O : 20 mg/mL (34.48 mM; Need ultrasonic)	DMSO Solution
E11	HY-W051513	2-Methylquinazolin-4-ol	160.17	C9H8N2O	H2O : < 0.1 mg/mL (insoluble); DMSO : 50 mg/mL (312.17 mM; Need ultrasonic)	DMSO Solution
F11	HY-N1420A	Rhamnose (monohydrate)	182.17	C6H14O6	DMSO : 100 mg/mL (548.94 mM; Need ultrasonic)	DMSO Solution
G11	HY-Y1771	2-Carboxybenzaldehyde	150.13	C8H6O3	DMSO : 100 mg/mL (666.09 mM; Need ultrasonic)	DMSO Solution
H11	HY-B1358	Lincomycin (hydrochloride monohydrate)	461.01	C18H37ClN2O7S	DMSO : ≥ 100 mg/mL (216.92 mM); H2O : 50 mg/mL (108.46 mM; Need ultrasonic)	DMSO Solution
# 02 - 10 mM in DMSO
A02	HY-B1802A	Tosufloxacin (tosylate hydrate)	594.56	C26H25F3N4O7S	DMSO : 12.5 mg/mL (21.02 mM; Need ultrasonic); H2O : 1 mg/mL (1.68 mM; ultrasonic and warming and heat to 80°C)	DMSO Solution
B02	HY-W016562	Hippuric acid	179.17	C9H9NO3	DMSO : 75 mg/mL (418.60 mM; Need ultrasonic)	DMSO Solution
C02	HY-Y0479	L-Lactic acid	90.08	C3H6O3	H2O : 100 mg/mL (1110.12 mM; Need ultrasonic); DMSO : 100 mg/mL (1110.12 mM; Need ultrasonic)	DMSO Solution
D02	HY-B0441	Tobramycin	467.51	C18H37N5O9	H2O : ≥ 100 mg/mL (213.90 mM); DMSO : 2 mg/mL (4.28 mM; Need ultrasonic)	DMSO Solution
E02	HY-P1938	Cyclo(L-Pro-L-Val)	196.25	C10H16N2O2	DMSO : 100 mg/mL (ultrasonic)	DMSO Solution
F02	HY-N2311	Ibotenic acid	158.11	C5H6N2O4	H2O : 5 mg/mL (31.62 mM; Need ultrasonic); DMSO : 5 mg/mL (31.62 mM; Need ultrasonic)	DMSO Solution
G02	HY-N8537	Enfumafungin	708.88	C38H60O12	DMSO : 100 mg/mL (141.07 mM; Need ultrasonic)	DMSO Solution
H02	HY-103248	Toyocamycin	291.26	C12H13N5O4	DMSO : 100 mg/mL (343.34 mM; Need ultrasonic)	DMSO Solution
A03	HY-I0501	2'-Aminoacetophenone	135.16	C8H9NO	DMSO : 100 mg/mL (739.86 mM; Need ultrasonic)	DMSO Solution
B03	HY-A0279	Pristinamycin	1392.55	C73H89N11O17	10 mM in DMSO	DMSO Solution
C03	HY-113493	4-Pyridoxic acid	183.16	C8H9NO4	DMSO : 5 mg/mL (27.30 mM; ultrasonic and adjust pH to 8 with NaOH)	DMSO Solution
D03	HY-13434A	Ionomycin (calcium)	747.07	C41H70CaO9	DMSO : 50 mg/mL (66.93 mM; Need ultrasonic)	DMSO Solution
E03	HY-N2148	Cytosporone B	322.40	C18H26O5	DMSO : ≥ 100 mg/mL (310.17 mM); Ethanol : ≥ 50 mg/mL (155.09 mM)	DMSO Solution
F03	HY-34439	2,5-Dimethylpyrazine	108.14	C6H8N2	DMSO : 50 mg/mL (462.36 mM; Need ultrasonic)	DMSO Solution
G03	HY-W017434	3,4-Dimethylbenzoic acid	150.18	C9H10O2	DMSO : 100 mg/mL (665.87 mM; Need ultrasonic)	DMSO Solution
H03	HY-N7127	(E)-m-Coumaric acid	164.16	C9H8O3	DMSO : 100 mg/mL (609.16 mM; Need ultrasonic)	DMSO Solution
A04	HY-10219	Rapamycin	914.17	C51H79NO13	DMSO : 125 mg/mL (ultrasonic);Ethanol : 50 mg/mL (ultrasonic)	DMSO Solution
B04	HY-100807	Quinolinic acid	167.12	C7H5NO4	DMSO : 33.33 mg/mL (199.44 mM; Need ultrasonic); H2O : 3.33 mg/mL (19.93 mM; Need ultrasonic)	DMSO Solution
C04	HY-P0018	Pepstatin	685.89	C34H63N5O9	DMSO : ≥ 33.33 mg/mL (48.59 mM)	DMSO Solution
D04	HY-W020215	Tricarballylic acid	176.12	C6H8O6	DMSO : 250 mg/mL (1419.49 mM; Need ultrasonic)	DMSO Solution
E04	HY-128733	Phenyl acetate	136.15	C8H8O2	DMSO : 250 mg/mL (1836.21 mM; Need ultrasonic)	DMSO Solution
F04	HY-B1071	Lasalocid	590.79	C34H54O8	DMSO : 100 mg/mL (169.26 mM; Need ultrasonic)	DMSO Solution
G04	HY-100381	Nigericin (sodium salt)	746.94	C40H67NaO11	Ethanol : ≥ 50 mg/mL (66.94 mM); DMSO : 11.76 mg/mL (15.74 mM; ultrasonic and warming and adjust pH to 3 with HCl and heat to 60°C)	DMSO Solution
H04	HY-101403	N-(5-Aminopentyl)acetamide	144.21	C7H16N2O	DMSO : ≥ 30 mg/mL (208.03 mM)	DMSO Solution
A05	HY-D0184	2'-Deoxycytidine	227.22	C9H13N3O4	DMSO : 50 mg/mL (220.05 mM; Need ultrasonic); H2O : 50 mg/mL (220.05 mM; Need ultrasonic)	DMSO Solution
B05	HY-W015346	Desaminotyrosine	166.18	C9H10O3	DMSO : 100 mg/mL (601.76 mM; Need ultrasonic); H2O : 33.33 mg/mL (200.57 mM; Need ultrasonic)	DMSO Solution
C05	HY-N0216	Benzoic acid	122.12	C7H6O2	H2O : 7.14 mg/mL (58.47 mM; Need ultrasonic); DMSO : ≥ 100 mg/mL (818.87 mM)	DMSO Solution
D05	HY-A0100	Thiamine monochloride	300.81	C12H17ClN4OS	DMSO : 1 mg/mL (3.32 mM; Need ultrasonic); H2O : ≥ 100 mg/mL (332.44 mM)	DMSO Solution
E05	HY-W015851	(R)-3-Hydroxybutanoic acid (sodium)	126.09	C4H7NaO3	DMSO : 50 mg/mL (396.54 mM; ultrasonic and warming and heat to 60°C); H2O : 100 mg/mL (793.08 mM; Need ultrasonic)	DMSO Solution
F05	HY-W015608	2-Phenylpropionic acid	150.18	C9H10O2	H2O : 4.35 mg/mL (28.97 mM; Need ultrasonic); DMSO : ≥ 100 mg/mL (665.87 mM)	DMSO Solution
G05	HY-N3686	D-Arabitol	152.15	C5H12O5	DMSO : 100 mg/mL (657.25 mM; Need ultrasonic)	DMSO Solution
H05	HY-15230	Geldanamycin	560.64	C29H40N2O9	DMSO : 50 mg/mL (89.18 mM; Need ultrasonic)	DMSO Solution
A06	HY-77641	Cinnamoylglycine	205.21	C11H11NO3	DMSO : 10 mg/mL (48.73 mM; Need ultrasonic); H2O : < 0.1 mg/mL (insoluble)	DMSO Solution
B06	HY-N6746	Citrinin	250.25	C13H14O5	DMSO : 50 mg/mL (199.80 mM; Need ultrasonic)	DMSO Solution
C06	HY-W012595	Benzylideneacetone	146.19	C10H10O	DMSO : 100 mg/mL (684.04 mM; Need ultrasonic)	DMSO Solution
D06	HY-W004049	3-Hydroxybenzoic acid	138.12	C7H6O3	DMSO : ≥ 300 mg/mL (2172.02 mM)	DMSO Solution
E06	HY-B1899A	Taurodeoxycholic acid (sodium hydrate)	539.70	C26H46NNaO7S	DMSO : 125 mg/mL (231.61 mM; Need ultrasonic)	DMSO Solution
F06	HY-W015495	L-Dihydroorotic acid	158.11	C5H6N2O4	H2O : 5 mg/mL (31.62 mM; Need ultrasonic); DMSO : 25 mg/mL (158.12 mM; ultrasonic and warming and heat to 60°C); DMF : 33.33 mg/mL (210.80 mM; Need ultrasonic)	DMSO Solution
G06	HY-N0086	N6-Methyladenosine	281.27	C11H15N5O4	DMSO : ≥ 31 mg/mL (110.21 mM); H2O : 5.56 mg/mL (19.77 mM; ultrasonic and warming and heat to 60°C)	DMSO Solution
H06	HY-B0579	Cyclosporin A	1202.61	C62H111N11O12	Ethanol : 50 mg/mL (41.58 mM; Need ultrasonic); DMSO : 62.5 mg/mL (51.97 mM; Need ultrasonic)	DMSO Solution
A07	HY-17408	Mevastatin	390.51	C23H34O5	DMSO : 250 mg/mL (640.19 mM; Need ultrasonic)	DMSO Solution
B07	HY-113247	trans-trans-Muconic acid	142.11	C6H6O4	DMSO : 50 mg/mL (351.84 mM; Need ultrasonic)	DMSO Solution
C07	HY-N0474	Tyrosol	138.16	C8H10O2	DMSO : ≥ 100 mg/mL (723.80 mM)	DMSO Solution
D07	HY-W012479	H-D-Trp-OH	204.23	C11H12N2O2	DMSO : 3.33 mg/mL (16.31 mM; ultrasonic and warming and heat to 60°C)	DMSO Solution
E07	HY-18569	3-Indoleacetic acid	175.18	C10H9NO2	DMSO : ≥ 30 mg/mL (171.25 mM)	DMSO Solution
F07	HY-W005241	5-Hydroxymethyl-2-furancarboxylic acid	142.11	C6H6O4	DMSO : ≥ 150 mg/mL (1055.52 mM)	DMSO Solution
G07	HY-B0172B	Isolithocholic acid	376.57	C24H40O3	10 mM in DMSO	DMSO Solution
H07	HY-A0181	Adenosine monophosphate	347.22	C10H14N5O7P	DMSO : 16.67 mg/mL (48.01 mM; Need ultrasonic); H2O : 1.67 mg/mL (4.81 mM; Need ultrasonic)	DMSO Solution
A08	HY-W011978	N-Acetyl-L-tryptophan	246.26	C13H14N2O3	DMSO : 100 mg/mL (406.07 mM; Need ultrasonic)	DMSO Solution
B08	HY-N0931	Santacruzamate A	278.35	C15H22N2O3	DMSO : ≥ 100 mg/mL (359.26 mM)	DMSO Solution
C08	HY-W042191	Oxychlororaphine	223.23	C13H9N3O	10 mM in DMSO	DMSO Solution
D08	HY-W002292	L-Homoserine	119.12	C4H9NO3	DMSO : 1.47 mg/mL (12.34 mM; Need ultrasonic)	DMSO Solution
E08	HY-W012815	3-Methylcatechol	124.14	C7H8O2	DMSO : 50 mg/mL (402.77 mM; Need ultrasonic)	DMSO Solution
F08	HY-100551	meso-Erythritol	122.12	C4H10O4	DMSO : 100 mg/mL (818.87 mM; Need ultrasonic); H2O : ≥ 100 mg/mL (818.87 mM)	DMSO Solution
G08	HY-B0133	Natamycin	665.73	C33H47NO13	DMSO : 16.67 mg/mL (25.04 mM; ultrasonic and adjust pH to 6 with HCl); H2O : 1 mg/mL (1.50 mM; ultrasonic and warming and heat to 80°C)	DMSO Solution
H08	HY-128447	Allyl methyl sulfide	88.17	C4H8S	DMSO : 100 mg/mL (1134.17 mM; Need ultrasonic)	DMSO Solution
A09	HY-N7071A	Maduramicin (ammonium)	934.16	C47H83NO17	DMSO : 25 mg/mL (26.76 mM; ultrasonic and warming and heat to 60°C)	DMSO Solution
B09	HY-W017758	1,3-Propanediol	76.09	C3H8O2	DMSO : 100 mg/mL (1314.23 mM; Need ultrasonic)	DMSO Solution
C09	HY-16928	Cytochalasin B	479.61	C29H37NO5	DMSO : 83.33 mg/mL (173.75 mM; ultrasonic and warming and heat to 60°C); Ethanol : 25 mg/mL (52.13 mM; Need ultrasonic)	DMSO Solution
D09	HY-13503	Epothilone A	493.66	C26H39NO6S	DMSO : 125 mg/mL (253.21 mM; Need ultrasonic)	DMSO Solution
E09	HY-17578	Pneumocandin B0	1065.21	C50H80N8O17	DMSO : 100 mg/mL (93.88 mM; Need ultrasonic)	DMSO Solution
F09	HY-N0610	trans-Cinnamic acid	148.16	C9H8O2	DMSO : 100 mg/mL (674.95 mM; Need ultrasonic)	DMSO Solution
G09	HY-B0025	Voglibose	267.28	C10H21NO7	H2O : 250 mg/mL (935.35 mM; Need ultrasonic); DMSO : 100 mg/mL (374.14 mM; Need ultrasonic)	DMSO Solution
H09	HY-75087	(R)-pyrrolidine-2-carboxylic acid	115.13	C5H9NO2	DMSO : 2.78 mg/mL (24.15 mM; ultrasonic and warming and heat to 60°C); H2O : 100 mg/mL (868.58 mM; Need ultrasonic)	DMSO Solution
A10	HY-N2406	Dihydrocaffeic acid	182.17	C9H10O4	DMSO : 250 mg/mL (1372.34 mM; Need ultrasonic)	DMSO Solution
B10	HY-100528A	Dianemycin	867.11	C47H78O14	DMSO : 155 mg/mL (178.75 mM; Need ultrasonic)	DMSO Solution
C10	HY-B1907	Rifamycin (sodium)	719.75	C37H46NNaO12	DMSO : 250 mg/mL (347.34 mM; Need ultrasonic)	DMSO Solution
D10	HY-103447	Zearalenone	318.36	C18H22O5	DMSO : 100 mg/mL (314.11 mM; Need ultrasonic)	DMSO Solution
E10	HY-N1424	Glycoursodeoxycholic acid	449.62	C26H43NO5	DMSO : 250 mg/mL (556.03 mM; Need ultrasonic)	DMSO Solution
F10	HY-B1418	Tazobactam	300.29	C10H12N4O5S	DMSO : 50 mg/mL (166.51 mM; Need ultrasonic); H2O : 1 mg/mL (3.33 mM; ultrasonic and warming and heat to 60°C)	DMSO Solution
G10	HY-W017389	Xanthine	152.11	C5H4N4O2	1M NaOH : 25 mg/mL (164.35 mM; ultrasonic and adjust pH to 12 with NaOH); DMSO : 3.33 mg/mL (21.89 mM; ultrasonic and warming and heat to 60°C)	DMSO Solution
H10	HY-N2840	Allitol	182.17	C6H14O6	DMSO : 50 mg/mL (274.47 mM; Need ultrasonic)	DMSO Solution
A11	HY-W004292	1-Undecanol	172.31	C11H24O	DMSO : 100 mg/mL (ultrasonic)	DMSO Solution
B11	HY-N6740	Beta-Zearalanol	322.40	C18H26O5	DMSO : 100 mg/mL (310.17 mM; Need ultrasonic)	DMSO Solution
C11	HY-Y0289	1-Dodecanol	186.33	C12H26O	DMSO : 100 mg/mL (536.68 mM; Need ultrasonic)	DMSO Solution
D11	HY-N1427A	Glycodeoxycholic acid (monohydrate)	467.64	C26H45NO6	DMSO : 100 mg/mL (213.84 mM; Need ultrasonic); H2O : 1 mg/mL (2.14 mM; ultrasonic and warming and heat to 80°C)	DMSO Solution
E11	HY-W028393	Indole-3-pyruvic acid	203.19	C11H9NO3	DMSO : 250 mg/mL (1230.38 mM; Need ultrasonic); H2O : 20 mg/mL (98.43 mM; ultrasonic and adjust pH to 12 with NaOH)	DMSO Solution
F11	HY-B0152	Adenine	135.13	C5H5N5	DMSO : ≥ 10 mg/mL (74.00 mM); H2O : 2 mg/mL (14.80 mM; ultrasonic and warming and heat to 60°C); 1M HCl : 20 mg/mL (148.01 mM; Need ultrasonic)	DMSO Solution
G11	HY-W042284	Tetradecyl acetate	256.42	C16H32O2	DMSO : 100 mg/mL (389.99 mM; Need ultrasonic)	DMSO Solution
H11	HY-B0172	Lithocholic acid	376.57	C24H40O3	Ethanol : 10 mg/mL (26.56 mM; ultrasonic and warming and heat to 60°C); DMSO : 250 mg/mL (663.89 mM; Need ultrasonic)	DMSO Solution
# 03 - 10 mM in DMSO
A02	HY-B2219	Stearic acid	284.48	C18H36O2	DMSO : ≥ 14.29 mg/mL (50.23 mM)	DMSO Solution
B02	HY-N1902	4-Hydroxyphenylacetic acid	152.15	C8H8O3	DMSO : ≥ 100 mg/mL (657.25 mM)	DMSO Solution
C02	HY-W087952	(R)-(-)-2-Butanol	74.12	C4H10O	DMSO : 100 mg/mL (1349.16 mM; Need ultrasonic)	DMSO Solution
D02	HY-A0132	N-Acetyl-D-glucosamine	221.21	C8H15NO6	DMSO : 125 mg/mL (565.07 mM; ultrasonic and warming and heat to 60°C); H2O : 100 mg/mL (452.06 mM; Need ultrasonic)	DMSO Solution
E02	HY-13715A	Norepinephrine (hydrochloride)	205.64	C8H12ClNO3	H2O : 250 mg/mL (1215.72 mM; Need ultrasonic); DMSO : 44 mg/mL (213.97 mM; Need ultrasonic)	DMSO Solution
F02	HY-B0108	Daptomycin	1620.67	C72H101N17O26	DMSO : ≥ 100 mg/mL (61.70 mM); H2O : 100 mg/mL (61.70 mM; Need ultrasonic)	DMSO Solution
G02	HY-113340	2-Furoylglycine	169.13	C7H7NO4	DMSO : 100 mg/mL (591.26 mM; Need ultrasonic)	DMSO Solution
H02	HY-N0666	L-Aspartic acid	133.10	C4H7NO4	H2O : 8.33 mg/mL (62.58 mM; Need ultrasonic)	DMSO Solution
A03	HY-N0420	Succinic acid	118.09	C4H6O4	H2O : 30 mg/mL (254.04 mM; Need ultrasonic); DMSO : 100 mg/mL (846.81 mM; Need ultrasonic)	DMSO Solution
B03	HY-B1328	Pyridoxine	169.18	C8H11NO3	DMSO : 100 mg/mL (591.09 mM; Need ultrasonic)	DMSO Solution
C03	HY-101735	(9Z,11E)-Prodlure	252.39	C16H28O2	DMSO : 100 mg/mL (396.21 mM; Need ultrasonic)	DMSO Solution
D03	HY-N1429	Taurochenodeoxycholic acid (sodium)	521.69	C26H44NNaO6S	DMSO : 100 mg/mL (191.68 mM; Need ultrasonic)	DMSO Solution
E03	HY-N6686	Virginiamycin M1	525.59	C28H35N3O7	DMSO : 100 mg/mL (190.26 mM; Need ultrasonic)	DMSO Solution
F03	HY-W011527	Xanthosine	284.23	C10H12N4O6	DMSO : 33.33 mg/mL (117.26 mM; Need ultrasonic)	DMSO Solution
G03	HY-113121	Vanillylmandelic acid	198.17	C9H10O5	DMSO : 250 mg/mL (1261.54 mM; Need ultrasonic); H2O : 100 mg/mL (504.62 mM; Need ultrasonic)	DMSO Solution
H03	HY-W015913	Sodium 2-oxopropanoate	110.04	C3H3NaO3	H2O : 125 mg/mL (1135.95 mM; Need ultrasonic)	DMSO Solution
A04	HY-N10455	24-Epicastasterone	464.68	C28H48O5	10 mM in DMSO	DMSO Solution
B04	HY-N6735	Apicidin	623.78	C34H49N5O6	DMSO : 25 mg/mL (40.08 mM; ultrasonic and warming and heat to 60°C)	DMSO Solution
C04	HY-N1780	3,4-Dimethoxyphenol	154.16	C8H10O3	DMSO : 100 mg/mL (648.68 mM; Need ultrasonic)	DMSO Solution
D04	HY-113952	Actinonin	385.50	C19H35N3O5	DMSO : 50 mg/mL (129.70 mM; Need ultrasonic)	DMSO Solution
E04	HY-N6693	Valinomycin	1111.32	C54H90N6O18	Ethanol : 50 mg/mL (44.99 mM; Need ultrasonic); DMSO : 25 mg/mL (22.50 mM; Need ultrasonic)	DMSO Solution
F04	HY-129578	Asperphenamate	506.59	C32H30N2O4	DMSO : 100 mg/mL (197.40 mM; Need ultrasonic)	DMSO Solution
G04	HY-N4075	O-Desmethylangolensin	258.27	C15H14O4	DMSO : 62.5 mg/mL (241.99 mM; ultrasonic and warming and heat to 60°C)	DMSO Solution
H04	HY-W016009	2'-Deoxyadenosine-5'-monophosphate	331.22	C10H14N5O6P	DMSO : 250 mg/mL (754.79 mM; Need ultrasonic)	DMSO Solution
A05	HY-P1975	Aureobasidin A	1101.42	C60H92N8O11	DMSO : 100 mg/mL (90.79 mM; Need ultrasonic)	DMSO Solution
B05	HY-101981	Uridine 5'-monophosphate	324.18	C9H13N2O9P	H2O : 150 mg/mL (462.71 mM; Need ultrasonic); DMSO : 150 mg/mL (462.71 mM; Need ultrasonic)	DMSO Solution
C05	HY-B0165A	Pravastatin (sodium)	446.51	C23H35NaO7	DMSO : 100 mg/mL (223.96 mM; Need ultrasonic); H2O : ≥ 50 mg/mL (111.98 mM)	DMSO Solution
D05	HY-N2325	D-(+)-Cellobiose	342.30	C12H22O11	DMSO : 20 mg/mL (58.43 mM; Need ultrasonic); H2O : 50 mg/mL (146.07 mM; Need ultrasonic)	DMSO Solution
E05	HY-N6678	Zearalanone	320.38	C18H24O5	DMSO : 100 mg/mL (312.13 mM; Need ultrasonic)	DMSO Solution
F05	HY-B0490	Hygromycin B	527.52	C20H37N3O13	DMSO : 100 mg/mL (189.57 mM; ultrasonic and warming and heat to 60°C); H2O : 50 mg/mL (94.78 mM; Need ultrasonic)	DMSO Solution
G05	HY-N6692	Diacetoxyscirpenol	366.41	C19H26O7	DMSO : 50 mg/mL (136.46 mM; Need ultrasonic)	DMSO Solution
H05	HY-B1207	Urethane	89.09	C3H7NO2	DMSO : 100 mg/mL (1122.46 mM; Need ultrasonic)	DMSO Solution
A06	HY-N7059	Lactobionic acid	358.30	C12H22O12	DMSO : 100 mg/mL (279.10 mM; Need ultrasonic); H2O : 125 mg/mL (348.87 mM; Need ultrasonic)	DMSO Solution
B06	HY-N7541	Antrodin A	314.38	C19H22O4	10 mM in DMSO	DMSO Solution
C06	HY-13062	Daunorubicin (hydrochloride)	563.98	C27H30ClNO10	H2O : ≥ 34 mg/mL (60.29 mM); DMSO : 50 mg/mL (88.66 mM; Need ultrasonic)	DMSO Solution
D06	HY-116474	Viridicatol	253.25	C15H11NO3	DMSO : 125 mg/mL (493.58 mM; Need ultrasonic)	DMSO Solution
E06	HY-W012875	3-Nitropropanoic acid	119.08	C3H5NO4	DMSO : 125 mg/mL (1049.71 mM; Need ultrasonic); H2O : 100 mg/mL (839.77 mM; Need ultrasonic)	DMSO Solution
F06	HY-118384	Sangivamycin	309.28	C12H15N5O5	DMSO : 100 mg/mL (323.33 mM; Need ultrasonic)	DMSO Solution
G06	HY-N0294	Protocatechuic acid	154.12	C7H6O4	H2O : 10 mg/mL (64.88 mM; Need ultrasonic); DMSO : 100 mg/mL (648.85 mM; Need ultrasonic)	DMSO Solution
H06	HY-16637	Folic acid	441.40	C19H19N7O6	1M NaOH : 100 mg/mL (226.55 mM; Need ultrasonic); DMSO : 33.33 mg/mL (75.51 mM; Need ultrasonic); H2O : < 0.1 mg/mL (insoluble)	DMSO Solution
A07	HY-B0671	Vancomycin	1449.25	C66H75Cl2N9O24	DMSO : 125 mg/mL (86.25 mM; ultrasonic and warming and heat to 60°C)	DMSO Solution
B07	HY-W004261	Nonadecanoic acid	298.50	C19H38O2	10 mM in DMSO	DMSO Solution
C07	HY-B0957	Erythromycin Ethylsuccinate	862.05	C43H75NO16	Ethanol : ≥ 33.33 mg/mL (38.66 mM); DMSO : ≥ 50 mg/mL (58.00 mM)	DMSO Solution
D07	HY-15310	Ivermectin	875.09	C48H74O14	DMSO : 250 mg/mL (285.68 mM; Need ultrasonic); H2O : < 0.1 mg/mL (ultrasonic) (insoluble)	DMSO Solution
E07	HY-B0504	Creatinine	113.12	C4H7N3O	H2O : 33.33 mg/mL (294.64 mM; Need ultrasonic); DMSO : 2.5 mg/mL (22.10 mM; Need ultrasonic)	DMSO Solution
F07	HY-W010451	1,2,4-Trihydroxybenzene	126.11	C6H6O3	DMSO : 50 mg/mL (396.48 mM; Need ultrasonic)	DMSO Solution
G07	HY-133683	N-(3-Oxotetradecanoyl)-DL-homoserine lactone	325.44	C18H31NO4	10 mM in DMSO	DMSO Solution
H07	HY-P1482	α-Factor Mating Pheromone, yeast	1684.00	C82H114N20O17S	H2O : 50 mg/mL (29.69 mM; Need ultrasonic)	DMSO Solution
A08	HY-107486	Nosiheptide	1222.36	C51H43N13O12S6	DMSO : 125 mg/mL (102.26 mM; Need ultrasonic)	DMSO Solution
B08	HY-125572	Gibberellin A7	330.37	C19H22O5	10 mM in DMSO	DMSO Solution
C08	HY-121362	Evernic Acid	332.30	C17H16O7	10 mM in DMSO	DMSO Solution
D08	HY-108213A	Inosinic acid (disodium)(hydrate)(1:2:X)	392.17	C10H11N4Na2O8P	DMSO : 1 mg/mL (2.55 mM; ultrasonic and warming and heat to 80°C); H2O : 250 mg/mL (637.48 mM; Need ultrasonic)	DMSO Solution
E08	HY-W016420	Fosfomycin (sodium)	182.02	C3H5Na2O4P	H2O : 125 mg/mL (686.74 mM; Need ultrasonic)	DMSO Solution
F08	HY-N7121	Erythromycin estolate	1056.39	C52H97NO18S	DMSO : 100 mg/mL (94.66 mM; Need ultrasonic)	DMSO Solution
G08	HY-Y1129	3-Hydroxypyridine	95.10	C5H5NO	DMSO : 110 mg/mL (1156.68 mM; Need ultrasonic)	DMSO Solution
H08	HY-W000800	cis,cis-Muconic acid	142.11	C6H6O4	DMSO : 250 mg/mL (1759.20 mM; Need ultrasonic)	DMSO Solution
A09	HY-100126	Tubercidin	266.25	C11H14N4O4	DMSO : ≥ 30 mg/mL (112.68 mM)	DMSO Solution
B09	HY-B0958	Mupirocin	500.62	C26H44O9	DMSO : ≥ 100 mg/mL (199.75 mM)	DMSO Solution
C09	HY-N7141	Spiramycin I	843.05	C43H74N2O14	DMSO : 100 mg/mL (118.62 mM; Need ultrasonic)	DMSO Solution
D09	HY-W001080	3,4-Dihydroxybenzeneacetic acid	168.15	C8H8O4	H2O : 50 mg/mL (297.35 mM; Need ultrasonic); DMSO : 100 mg/mL (594.71 mM; Need ultrasonic)	DMSO Solution
E09	HY-B0508	Ornidazole	219.63	C7H10ClN3O3	H2O : 10 mg/mL (45.53 mM; Need ultrasonic); DMSO : ≥ 100 mg/mL (455.31 mM)	DMSO Solution
F09	HY-B1071A	Lasalocid (sodium)	612.77	C34H53NaO8	DMSO : 100 mg/mL (163.19 mM; Need ultrasonic)	DMSO Solution
G09	HY-101047	D-erythro-Sphingosine	299.49	C18H37NO2	DMSO : 50 mg/mL (166.95 mM; ultrasonic and warming and heat to 60°C)	DMSO Solution
H09	HY-130055	HQNO	259.34	C16H21NO2	DMSO : 2 mg/mL (7.71 mM; ultrasonic and warming and heat to 60°C)	DMSO Solution
A10	HY-N7114A	Chloramphenicol succinate (sodium)	445.18	C15H15Cl2N2NaO8	DMSO : 125 mg/mL (280.79 mM; Need ultrasonic); H2O : 50 mg/mL (112.31 mM; Need ultrasonic)	DMSO Solution
B10	HY-N1423A	Glycocholic acid (sodium)	487.60	C26H42NNaO6	10 mM in DMSO	DMSO Solution
C10	HY-N6727	Gliotoxin	326.39	C13H14N2O4S2	DMF : 5 mg/mL (15.32 mM; Need ultrasonic and warming); DMSO : 5 mg/mL (15.32 mM; Need ultrasonic and warming)	DMSO Solution
D10	HY-W008566	Norharmane	168.20	C11H8N2	DMSO : 11 mg/mL (65.40 mM; Need ultrasonic); H2O : < 0.1 mg/mL (insoluble)	DMSO Solution
E10	HY-W032013	1-Octanol	130.23	C8H18O	DMSO : 100 mg/mL (767.87 mM; Need ultrasonic)	DMSO Solution
F10	HY-147059	Dieckol	742.55	C36H22O18	10 mM in DMSO	DMSO Solution
G10	HY-N0830	Palmitic acid	256.42	C16H32O2	DMSO : 100 mg/mL (389.99 mM; Need ultrasonic); Ethanol : 100 mg/mL (389.99 mM; Need ultrasonic)	DMSO Solution
H10	HY-16592	Brefeldin A	280.36	C16H24O4	DMSO : 100 mg/mL (356.68 mM; Need ultrasonic); Ethanol : 11.11 mg/mL (39.63 mM; Need ultrasonic)	DMSO Solution
A11	HY-W130610	Stearamide	283.49	C18H37NO	10 mM in DMSO	DMSO Solution
B11	HY-B0277	Vidarabine	267.24	C10H13N5O4	H2O : 0.67 mg/mL (2.51 mM; Need ultrasonic); DMSO : 50 mg/mL (187.10 mM; Need ultrasonic)	DMSO Solution
C11	HY-B2064	Carboxin	235.30	C12H13NO2S	DMSO : ≥ 100 mg/mL (424.99 mM)	DMSO Solution
D11	HY-13756A	Tacrolimus (monohydrate)	822.03	C44H71NO13	H2O : < 0.1 mg/mL (ultrasonic;warming;heat to 60°C) (insoluble); DMSO : 100 mg/mL (121.65 mM; Need ultrasonic)	DMSO Solution
E11	HY-B0535A	Ethambutol (dihydrochloride)	277.23	C10H26Cl2N2O2	DMSO : 100 mg/mL (360.71 mM; Need ultrasonic); H2O : ≥ 50 mg/mL (180.36 mM)	DMSO Solution
F11	HY-103249	Reutericyclin	349.46	C20H31NO4	DMSO : 33.33 mg/mL (95.38 mM; Need ultrasonic)	DMSO Solution
G11	HY-113074	Glycolithocholic acid 3-sulfate	513.69	C26H43NO7S	10 mM in DMSO	DMSO Solution
H11	HY-B0221	Amphotericin B	924.08	C47H73NO17	DMSO : 50 mg/mL (54.11 mM; Need ultrasonic)	DMSO Solution
# 04 - 10 mM in DMSO
A02	HY-Z0031	(R)-(-)-1,2-Propanediol	76.09	C3H8O2	DMSO : 100 mg/mL (1314.23 mM; Need ultrasonic)	DMSO Solution
B02	HY-B1419	Salicyl alcohol	124.14	C7H8O2	H2O : 33.33 mg/mL (268.49 mM; Need ultrasonic); DMSO : ≥ 100 mg/mL (805.54 mM)	DMSO Solution
C02	HY-75954	2-Hydroxyhexanoic acid	132.16	C6H12O3	DMSO : ≥ 100 mg/mL (756.66 mM); H2O : ≥ 100 mg/mL (756.66 mM)	DMSO Solution
D02	HY-B0892	Benzyl alcohol	108.14	C7H8O	DMSO : ≥ 1.8 mg/mL (16.65 mM); H2O : 20 mg/mL (184.95 mM; Need ultrasonic); Ethanol : ≥ 100 mg/mL (924.73 mM)	DMSO Solution
E02	HY-128454	Dimethyl trisulfide	126.26	C2H6S3	H2O : 1 mg/mL (7.92 mM; Need ultrasonic); DMSO : 100 mg/mL (792.02 mM; Need ultrasonic)	DMSO Solution
F02	HY-N1428A	Citric acid (monohydrate)	210.14	C6H10O8	10 mM in DMSO	DMSO Solution
G02	HY-N1673	2,5-Dihydroxybenzaldehyde	138.12	C7H6O3	DMSO : 50 mg/mL (362.00 mM; Need ultrasonic)	DMSO Solution
H02	HY-B1550	Benzoin	212.24	C14H12O2	DMSO : 50 mg/mL (235.58 mM; Need ultrasonic)	DMSO Solution
A03	HY-N1423	Glycocholic acid	465.62	C26H43NO6	H2O : < 0.1 mg/mL (ultrasonic;warming;heat to 60°C) (insoluble); DMSO : ≥ 100 mg/mL (214.77 mM)	DMSO Solution
B03	HY-113038A	α-Hydroxyglutaric acid (disodium)	192.08	C5H6Na2O5	H2O : 125 mg/mL (ultrasonic;warming;heat to 60°C)	DMSO Solution
C03	HY-B0425A	Novobiocin (sodium)	634.61	C31H35N2NaO11	DMSO : ≥ 30 mg/mL (47.27 mM); H2O : 50 mg/mL (78.79 mM; Need ultrasonic)	DMSO Solution
D03	HY-Y1139	Pimelic acid	160.17	C7H12O4	DMSO : 110 mg/mL (686.77 mM; Need ultrasonic); H2O : 110 mg/mL (686.77 mM; Need ultrasonic)	DMSO Solution
E03	HY-W012980	Isovaleric acid	102.13	C5H10O2	DMSO : 100 mg/mL (979.14 mM; Need ultrasonic); H2O : 100 mg/mL (979.14 mM; Need ultrasonic)	DMSO Solution
F03	HY-N0680	Thiamine (hydrochloride)	337.27	C12H18Cl2N4OS	DMSO : 6.67 mg/mL (19.78 mM; Need ultrasonic); H2O : 100 mg/mL (296.50 mM; Need ultrasonic)	DMSO Solution
G03	HY-W016715	L-Cysteine (hydrochloride hydrate)	175.63	C3H10ClNO3S	DMSO : 100 mg/mL (569.38 mM; Need ultrasonic)	DMSO Solution
H03	HY-B0158	Cytidine	243.22	C9H13N3O5	H2O : ≥ 50 mg/mL (205.58 mM); DMSO : 50 mg/mL (205.58 mM; Need ultrasonic)	DMSO Solution
A04	HY-B0519A	Tylosin	916.10	C46H77NO17	DMSO : ≥ 100 mg/mL (109.16 mM); H2O : 0.67 mg/mL (0.73 mM; Need ultrasonic)	DMSO Solution
B04	HY-W015695	4-Methyl-5-thiazoleethanol	143.20	C6H9NOS	DMSO : 100 mg/mL (698.32 mM; ultrasonic and warming and heat to 60°C)	DMSO Solution
C04	HY-B0220	Erythromycin	733.93	C37H67NO13	DMSO : ≥ 100 mg/mL (136.25 mM); H2O : 1 mg/mL (1.36 mM; ultrasonic and warming and heat to 80°C)	DMSO Solution
D04	HY-103643	Fumagillol	282.38	C16H26O4	DMSO : 100 mg/mL (354.13 mM; Need ultrasonic)	DMSO Solution
E04	HY-30215	(S)-Leucic acid	132.16	C6H12O3	DMSO : 100 mg/mL (756.66 mM; Need ultrasonic); H2O : 100 mg/mL (756.66 mM; Need ultrasonic)	DMSO Solution
F04	HY-124124	N-Methylnicotinamide	136.15	C7H8N2O	DMSO : 250 mg/mL (1836.21 mM; Need ultrasonic)	DMSO Solution
G04	HY-N0733	Glucosamine (hydrochloride)	215.63	C6H14ClNO5	DMSO : 100 mg/mL (463.76 mM; Need ultrasonic); H2O : 50 mg/mL (231.88 mM; Need ultrasonic)	DMSO Solution
H04	HY-N9960	α-Isopropylmalate	176.17	C7H12O5	H2O : ≥ 250 mg/mL (1419.08 mM)	DMSO Solution
A05	HY-B1350A	Fusidic acid (sodium salt)	538.69	C31H47NaO6	H2O : ≥ 100 mg/mL (185.64 mM); DMSO : ≥ 100 mg/mL (185.64 mM)	DMSO Solution
B05	HY-N1214	Squalene	410.72	C30H50	DMSO : 16.67 mg/mL (40.59 mM; Need ultrasonic)	DMSO Solution
C05	HY-N0682	Pyridoxine (hydrochloride)	205.64	C8H12ClNO3	H2O : ≥ 50 mg/mL (243.14 mM); DMSO : ≥ 50 mg/mL (243.14 mM)	DMSO Solution
D05	HY-N10470	Bleomycin A5	1440.56	C57H89N19O21S2	10 mM in DMSO	DMSO Solution
E05	HY-B0220D	Erythromycin (thiocyanate)	793.02	C38H68N2O13S	DMSO : 100 mg/mL (126.10 mM; Need ultrasonic)	DMSO Solution
F05	HY-126854	N-Acetyllactosamine	383.35	C14H25NO11	10 mM in DMSO	DMSO Solution
G05	HY-135072	N,N',N''-Triacetylchitotriose	627.59	C24H41N3O16	H2O : 7.14 mg/mL (11.38 mM; ultrasonic and warming and heat to 60°C); DMSO : 2 mg/mL (3.19 mM; ultrasonic and warming and heat to 60°C)	DMSO Solution
H05	HY-N0169	Hyodeoxycholic acid	392.57	C24H40O4	DMSO : ≥ 100 mg/mL (254.73 mM); H2O : < 0.1 mg/mL (insoluble)	DMSO Solution
A06	HY-18061	Ochromycinone	306.31	C19H14O4	DMSO : 16.67 mg/mL (54.42 mM; Need ultrasonic)	DMSO Solution
B06	HY-W006057	3-Methyl-2-oxobutanoic acid	116.12	C5H8O3	DMSO : 100 mg/mL (861.18 mM; Need ultrasonic)	DMSO Solution
C06	HY-N8469	cis-5-Dodecenoic acid	198.30	C12H22O2	DMSO : 100 mg/mL (504.29 mM; Need ultrasonic)	DMSO Solution
D06	HY-N0339	Syringic acid	198.17	C9H10O5	DMSO : 62.5 mg/mL (315.39 mM; Need ultrasonic)	DMSO Solution
E06	HY-N7068	Mupirocin (calcium hydrate)	538.68	C26H44O9.1/2Ca.H2O	10 mM in DMSO	DMSO Solution
F06	HY-B0152A	Adenine (hydrochloride)	171.59	C5H6ClN5	H2O : 10 mg/mL (58.28 mM; ultrasonic and warming and heat to 60°C); DMSO : 100 mg/mL (582.78 mM; ultrasonic and warming and heat to 60°C)	DMSO Solution
G06	HY-W008091	5-Methylcytosine	125.13	C5H7N3O	DMSO : 5 mg/mL (39.96 mM; ultrasonic and warming and heat to 80°C); H2O : 7.14 mg/mL (57.06 mM; Need ultrasonic)	DMSO Solution
H06	HY-W066890	4-Nitrocatechol	155.11	C6H5NO4	DMSO : 100 mg/mL (644.70 mM; Need ultrasonic)	DMSO Solution
A07	HY-116374	Glycolithocholic acid	433.62	C26H43NO4	DMSO : 200 mg/mL (ultrasonic)	DMSO Solution
B07	HY-B1150	Clofoctol	365.34	C21H26Cl2O	DMSO : 100 mg/mL (273.72 mM; Need ultrasonic); H2O : < 0.1 mg/mL (insoluble)	DMSO Solution
C07	HY-B0398	Nalidixic acid	232.24	C12H12N2O3	DMSO : 6 mg/mL (25.84 mM; Need ultrasonic); H2O : 5 mg/mL (21.53 mM; ultrasonic and warming and heat to 80°C)	DMSO Solution
D07	HY-W015546	β-N-methylamino-L-alanine (hydrochloride)	154.60	C4H11ClN2O2	H2O : 31.25 mg/mL (202.13 mM; ultrasonic and warming and heat to 60°C)	DMSO Solution
E07	HY-B0315	Vitamin B12	1355.37	C63H88CoN14O14P	DMSO : 20.83 mg/mL (15.37 mM; ultrasonic and warming and heat to 60°C); H2O : 6.25 mg/mL (4.61 mM; ultrasonic and warming and heat to 60°C)	DMSO Solution
F07	HY-17560	Demeclocycline (hydrochloride)	501.31	C21H22Cl2N2O8	H2O : 20 mg/mL (39.90 mM; Need ultrasonic and warming); DMSO : 100 mg/mL (199.48 mM; Need ultrasonic)	DMSO Solution
G07	HY-W015878	5-Aminovaleric acid	117.15	C5H11NO2	DMSO : < 1 mg/mL (insoluble or slightly soluble); H2O : 110 mg/mL (938.97 mM; Need ultrasonic)	DMSO Solution
H07	HY-P1940	Maculosin	260.29	C14H16N2O3	DMSO : 100 mg/mL (384.19 mM; Need ultrasonic)	DMSO Solution
A08	HY-N0060B	(E)-Ferulic acid	194.18	C10H10O4	DMSO : 100 mg/mL (514.99 mM; Need ultrasonic)	DMSO Solution
B08	HY-N2853	D-α-Tocopherylquinone	446.71	C29H50O3	DMSO : 100 mg/mL (223.86 mM; Need ultrasonic)	DMSO Solution
C08	HY-N11422	Mycaminosyltylonolide	597.74	C31H51NO10	10 mM in DMSO	DMSO Solution
D08	HY-100385	Brevianamide F	283.33	C16H17N3O2	DMSO : 50 mg/mL (176.47 mM; Need ultrasonic)	DMSO Solution
E08	HY-B0456	Riboflavin	376.36	C17H20N4O6	DMSO : 17.86 mg/mL (47.45 mM; ultrasonic and warming and heat to 60°C); H2O : 14.29 mg/mL (37.97 mM; ultrasonic and adjust pH to 8 with NaOH)	DMSO Solution
F08	HY-79635	Methyl indole-3-carboxylate	175.18	C10H9NO2	DMSO : 100 mg/mL (570.84 mM; Need ultrasonic)	DMSO Solution
G08	HY-128387	2,3-Butanediol	90.12	C4H10O2	DMSO : 100 mg/mL (1109.63 mM; Need ultrasonic); H2O : 100 mg/mL (1109.63 mM; Need ultrasonic)	DMSO Solution
H08	HY-N1579	Pyrogallol	126.11	C6H6O3	DMSO : ≥ 100 mg/mL (792.96 mM); H2O : 50 mg/mL (396.48 mM; Need ultrasonic)	DMSO Solution
A09	HY-N6776	Penitrem A	634.20	C37H44ClNO6	10 mM in DMSO	DMSO Solution
B09	HY-107830	Methyl cholate	422.60	C25H42O5	DMSO : 100 mg/mL (236.63 mM; Need ultrasonic)	DMSO Solution
C09	HY-A0210	Cerulenin	223.27	C12H17NO3	DMSO : 100 mg/mL (447.89 mM; Need ultrasonic)	DMSO Solution
D09	HY-Y0264	4-Hydroxybenzoic acid	138.12	C7H6O3	H2O : < 0.1 mg/mL (insoluble); DMSO : 120 mg/mL (868.81 mM; Need ultrasonic)	DMSO Solution
E09	HY-128699	D-Desthiobiotin	214.26	C10H18N2O3	DMSO : 62.5 mg/mL (291.70 mM; Need ultrasonic); H2O : 1 mg/mL (4.67 mM; Need ultrasonic)	DMSO Solution
F09	HY-B1122	L-Cycloserine	102.09	C3H6N2O2	H2O : 13.33 mg/mL (130.57 mM; Need ultrasonic); DMSO : 12.5 mg/mL (122.44 mM; Need ultrasonic)	DMSO Solution
G09	HY-P0163	Gramicidin	1882.30	C99H140N20O17	DMSO : 100 mg/mL (53.13 mM; Need ultrasonic); H2O : 1 mg/mL (0.53 mM; Need ultrasonic)	DMSO Solution
H09	HY-N0091	Hypoxanthine	136.11	C5H4N4O	DMSO : 10 mg/mL (73.47 mM; Need ultrasonic)	DMSO Solution
A10	HY-W004260	Arachidic acid	312.53	C20H40O2	DMSO : 4.76 mg/mL (15.23 mM; ultrasonic and warming and heat to 60°C)	DMSO Solution
B10	HY-B1920	Josamycin	827.99	C42H69NO15	H2O : 8.33 mg/mL (10.06 mM; ultrasonic and adjust pH to 6 with HCl); DMSO : ≥ 41.67 mg/mL (50.33 mM)	DMSO Solution
C10	HY-Y0319G	Acetic acid (magnesium tetrahydrate)	214.45	C4H14MgO8	DMSO : 100 mg/mL (ultrasonic)	DMSO Solution
D10	HY-N9251	Cyclo(Ile-Ala)	184.24	C9H16N2O2	10 mM in DMSO	DMSO Solution
E10	HY-W017524	2-Methylpentanedioic acid	146.14	C6H10O4	DMSO : 100 mg/mL (684.28 mM; Need ultrasonic)	DMSO Solution
F10	HY-13557	Ascomycin	792.01	C43H69NO12	DMSO : ≥ 39 mg/mL (49.24 mM)	DMSO Solution
G10	HY-B1777A	Spermine (tetrahydrochloride)	348.18	C10H30Cl4N4	10 mM in DMSO	DMSO Solution
H10	HY-113972	Methyl mycophenolate	334.37	C18H22O6	DMSO : 100 mg/mL (299.08 mM; Need ultrasonic)	DMSO Solution
A11	HY-W019721	Cyclosporin D	1216.64	C63H113N11O12	DMSO : 25 mg/mL (20.55 mM; ultrasonic and warming and heat to 60°C)	DMSO Solution
B11	HY-N0186	Indole-3-butyric acid	203.24	C12H13NO2	DMSO : ≥ 35 mg/mL (172.21 mM)	DMSO Solution
C11	HY-30219	D-​(+)​-​Phenyllactic acid	166.17	C9H10O3	DMSO : 100 mg/mL (601.79 mM; Need ultrasonic)	DMSO Solution
D11	HY-100528	Nanchangmycin	889.10	C47H77NaO14	DMSO : ≥ 30 mg/mL (33.74 mM)	DMSO Solution
E11	HY-N0593	Deoxycholic acid	392.57	C24H40O4	DMSO : ≥ 100 mg/mL (254.73 mM); H2O : < 0.1 mg/mL (ultrasonic;warming;heat to 80°C) (insoluble)	DMSO Solution
F11	HY-B1908	Midecamycin	813.97	C41H67NO15	DMSO : ≥ 36 mg/mL (44.23 mM)	DMSO Solution
G11	HY-17583	Griseofulvin	352.77	C17H17ClO6	DMSO : 33.33 mg/mL (94.48 mM; Need ultrasonic)	DMSO Solution
H11	HY-N0523A	Gallic acid (hydrate)	188.13	C7H8O6	DMSO : 50 mg/mL (265.77 mM; Need ultrasonic)	DMSO Solution
# 05 - 10 mM in DMSO
A02	HY-N0543	Allantoin	158.12	C4H6N4O3	DMSO : 50 mg/mL (316.22 mM; Need ultrasonic); H2O : 3.85 mg/mL (24.35 mM; Need ultrasonic)	DMSO Solution
B02	HY-W017162	DL-3-Phenyllactic acid	166.18	C9H10O3	DMSO : 125 mg/mL (752.20 mM; Need ultrasonic)	DMSO Solution
C02	HY-W007355	Skatole	131.17	C9H9N	DMSO : 100 mg/mL (762.37 mM; Need ultrasonic)	DMSO Solution
D02	HY-W015590	2-Hydroxyphenylacetic acid	152.15	C8H8O3	DMSO : 100 mg/mL (657.25 mM; Need ultrasonic)	DMSO Solution
E02	HY-W015343	3-Methoxyphenylacetic acid	166.17	C9H10O3	DMSO : 100 mg/mL (601.79 mM; Need ultrasonic)	DMSO Solution
F02	HY-W016647	For-Met-OH	177.22	C6H11NO3S	H2O : 50 mg/mL (282.14 mM; Need ultrasonic); DMSO : 100 mg/mL (564.27 mM; Need ultrasonic)	DMSO Solution
G02	HY-N0384	Homovanillic acid	182.17	C9H10O4	DMSO : ≥ 100 mg/mL (548.94 mM); H2O : 8.33 mg/mL (45.73 mM; Need ultrasonic)	DMSO Solution
H02	HY-N7032	Uridine 5′-diphosphoglucose (disodium salt)	610.27	C15H22N2Na2O17P2	DMSO : 115 mg/mL (188.44 mM; ultrasonic and warming and heat to 60°C); H2O : ≥ 250 mg/mL (409.65 mM)	DMSO Solution
A03	HY-N0623	L-Tryptophan	204.23	C11H12N2O2	DMSO : 7.69 mg/mL (37.65 mM; Need ultrasonic); H2O : 12.5 mg/mL (61.21 mM; Need ultrasonic)	DMSO Solution
B03	HY-W053519	DL-Pantolactone	130.14	C6H10O3	H2O : 100 mg/mL (768.40 mM; Need ultrasonic); DMSO : 100 mg/mL (768.40 mM; Need ultrasonic)	DMSO Solution
C03	HY-W012530	Phenylpyruvic acid	164.16	C9H8O3	DMSO : 100 mg/mL (609.16 mM; Need ultrasonic)	DMSO Solution
D03	HY-Y0781	Pyruvic acid	88.06	C3H4O3	H2O : 100 mg/mL (1135.59 mM; Need ultrasonic); DMSO : ≥ 50 mg/mL (567.79 mM)	DMSO Solution
E03	HY-N0708	Vanillic acid	168.15	C8H8O4	DMSO : ≥ 100 mg/mL (594.71 mM)	DMSO Solution
F03	HY-N5136	25(R,S)-Ruscogenin	430.62	C27H42O4	DMSO : 100 mg/mL (232.22 mM; Need ultrasonic)	DMSO Solution
G03	HY-N2217	Rotundic acid	488.70	C30H48O5	DMSO : 100 mg/mL (204.62 mM; Need ultrasonic)	DMSO Solution
H03	HY-N0523	Gallic acid	170.12	C7H6O5	DMSO : ≥ 100 mg/mL (587.82 mM); H2O : 8.33 mg/mL (48.97 mM; ultrasonic and warming and heat to 60°C)	DMSO Solution
A04	HY-B0166	L-Ascorbic acid	176.12	C6H8O6	DMSO : 100 mg/mL (567.79 mM; Need ultrasonic); H2O : ≥ 100 mg/mL (567.79 mM)	DMSO Solution
B04	HY-W001132	Indole	117.15	C8H7N	DMSO : 100 mg/mL (853.61 mM; Need ultrasonic); H2O : 3.57 mg/mL (30.47 mM; ultrasonic and warming and heat to 60°C)	DMSO Solution
C04	HY-B1864A	Kasugamycin (hydrochloride)	415.82	C14H26ClN3O9	10 mM in DMSO	DMSO Solution
D04	HY-P0018A	Pepstatin (Trifluoroacetate)	799.92	C36H64F3N5O11	DMSO : 32 mg/mL (40.00 mM; Need warming); H2O : 1.1 mg/mL (1.38 mM; Need ultrasonic)	DMSO Solution
E04	HY-B1777	Spermine	202.34	C10H26N4	H2O : 125 mg/mL (617.77 mM; Need ultrasonic)	DMSO Solution
F04	HY-B2223	Thiamine nitrate	327.36	C12H17N5O4S	DMSO : 15 mg/mL (45.82 mM; Need ultrasonic and warming)	DMSO Solution
G04	HY-B1695	Methyl nicotinate	137.14	C7H7NO2	H2O : 100 mg/mL (729.18 mM; Need ultrasonic); DMSO : 100 mg/mL (729.18 mM; Need ultrasonic)	DMSO Solution
H04	HY-W012926	Dihydrouracil	114.10	C4H6N2O2	DMSO : 14.29 mg/mL (125.24 mM; Need ultrasonic)	DMSO Solution
A05	HY-B0739A	Citicoline (sodium)	510.31	C14H25N4NaO11P2	H2O : ≥ 100 mg/mL (195.96 mM); DMSO : 1 mg/mL (1.96 mM; ultrasonic and warming and heat to 80°C)	DMSO Solution
B05	HY-17580	Fidaxomicin	1058.04	C52H74Cl2O18	DMSO : ≥ 33 mg/mL (31.19 mM)	DMSO Solution
C05	HY-N2334	Glycochenodeoxycholic acid	449.62	C26H43NO5	DMSO : 100 mg/mL (222.41 mM; Need ultrasonic)	DMSO Solution
D05	HY-B0134A	Bestatin (hydrochloride)	344.83	C16H25ClN2O4	H2O : 100 mg/mL (290.00 mM; Need ultrasonic); DMSO : 250 mg/mL (724.99 mM; Need ultrasonic)	DMSO Solution
E05	HY-W041080	3,5-Di-tert-butylphenol	206.32	C14H22O	DMSO : 100 mg/mL (484.68 mM; Need ultrasonic)	DMSO Solution
F05	HY-N7697B	Chitobiose (dihydrochloride)	413.25	C12H26Cl2N2O9	H2O : 250 mg/mL (604.96 mM; Need ultrasonic)	DMSO Solution
G05	HY-N0195	Azomycin	113.07	C3H3N3O2	DMSO : 160 mg/mL (1415.05 mM; Need ultrasonic)	DMSO Solution
H05	HY-B0276	Ethionamide	166.24	C8H10N2S	DMSO : 250 mg/mL (1503.85 mM; Need ultrasonic); H2O : 0.67 mg/mL (4.03 mM; Need ultrasonic)	DMSO Solution
A06	HY-W040154	Cyclic N-Acetyl-D-mannosamine	221.21	C8H15NO6	DMSO : 100 mg/mL (452.06 mM; Need ultrasonic); H2O : 100 mg/mL (452.06 mM; ultrasonic and warming and heat to 60°C)	DMSO Solution
B06	HY-N2027	Taurochenodeoxycholic acid	499.70	C26H45NO6S	DMSO : ≥ 25 mg/mL (50.03 mM); H2O : 100 mg/mL (200.12 mM; Need ultrasonic)	DMSO Solution
C06	HY-W015273A	trans-3-Indoleacrylic acid	187.19	C11H9NO2	DMSO : 250 mg/mL (1335.54 mM; Need ultrasonic)	DMSO Solution
D06	HY-N6771	Cyclopiazonic acid	336.38	C20H20N2O3	DMSO : 100 mg/mL (297.28 mM; Need ultrasonic)	DMSO Solution
E06	HY-B1899	Taurodeoxycholic acid	499.70	C26H45NO6S	DMSO : 100 mg/mL (ultrasonic)	DMSO Solution
F06	HY-N1150	Thymidine	242.23	C10H14N2O5	H2O : 33.33 mg/mL (137.60 mM; Need ultrasonic); DMSO : 50 mg/mL (206.42 mM; Need ultrasonic)	DMSO Solution
G06	HY-Y0293	L-Tartaric acid	150.09	C4H6O6	DMSO : 100 mg/mL (666.27 mM; Need ultrasonic)	DMSO Solution
H06	HY-D0186	2'-Deoxyuridine	228.20	C9H12N2O5	DMSO : 250 mg/mL (1095.53 mM; Need ultrasonic); H2O : 100 mg/mL (438.21 mM; Need ultrasonic)	DMSO Solution
A07	HY-12361	PF 1022A	949.18	C52H76N4O12	DMSO : ≥ 43 mg/mL (45.30 mM)	DMSO Solution
B07	HY-118341	Clitocine	287.23	C9H13N5O6	DMSO : 100 mg/mL (348.15 mM; Need ultrasonic)	DMSO Solution
C07	HY-131150	Ristomycin (sulfate)	2166.00	C95H110N8O44.H2SO4	10 mM in DMSO	DMSO Solution
D07	HY-128483	Fusaric acid	179.22	C10H13NO2	DMSO : 62.5 mg/mL (348.73 mM; ultrasonic and warming and heat to 60°C); H2O : 50 mg/mL (278.99 mM; Need ultrasonic)	DMSO Solution
E07	HY-N6615	Aflatoxin B1	312.27	C17H12O6	DMSO : 30 mg/mL (96.07 mM; Need ultrasonic); DMF : 33.33 mg/mL (106.73 mM; Need ultrasonic)	DMSO Solution
F07	HY-17470	Mizoribine	259.22	C9H13N3O6	DMSO : 125 mg/mL (482.22 mM; Need ultrasonic)	DMSO Solution
G07	HY-B1350	Fusidic acid	516.71	C31H48O6	DMSO : 100 mg/mL (193.53 mM; Need ultrasonic)	DMSO Solution
H07	HY-B0318	Metronidazole	171.15	C6H9N3O3	H2O : 16.67 mg/mL (97.40 mM; Need ultrasonic); DMSO : 35 mg/mL (204.50 mM; Need ultrasonic and warming)	DMSO Solution
A08	HY-113283	Homogentisic acid	168.15	C8H8O4	DMSO : 100 mg/mL (594.71 mM; Need ultrasonic)	DMSO Solution
B08	HY-N7082	D-​Arabinose	150.13	C5H10O5	DMSO : 100 mg/mL (666.09 mM; Need ultrasonic)	DMSO Solution
C08	HY-17362	Vancomycin (hydrochloride)	1485.71	C66H76Cl3N9O24	DMSO : 24 mg/mL (16.15 mM; Need ultrasonic and warming); H2O : 33.33 mg/mL (22.43 mM; Need ultrasonic)	DMSO Solution
D08	HY-125365	Rifamycin S	695.75	C37H45NO12	DMSO : 100 mg/mL (143.73 mM; Need ultrasonic)	DMSO Solution
E08	HY-W016586A	Acivicin (hydrochloride)	215.03	C5H8Cl2N2O3	DMSO : 100 mg/mL (465.05 mM; Need ultrasonic)	DMSO Solution
F08	HY-16589	Oligomycin A	791.06	C45H74O11	DMSO : 100 mg/mL (126.41 mM; Need ultrasonic)	DMSO Solution
G08	HY-W007324	Maleimide	97.07	C4H3NO2	DMSO : ≥ 100 mg/mL (1030.18 mM); H2O : 50 mg/mL (515.09 mM; Need ultrasonic)	DMSO Solution
H08	HY-B1788	Taurocholic acid	515.70	C26H45NO7S	DMSO : 100 mg/mL (193.91 mM; Need ultrasonic)	DMSO Solution
A09	HY-W012595A	trans-Benzylideneacetone	146.19	C10H10O	DMSO : 100 mg/mL (684.04 mM; Need ultrasonic)	DMSO Solution
B09	HY-113332	Myristoleic acid	226.36	C14H26O2	10 mM in DMSO	DMSO Solution
C09	HY-B1776	Spermidine	145.25	C7H19N3	DMSO : 16.67 mg/mL (114.77 mM; ultrasonic and warming and adjust pH to 7 with HCl and heat to 80°C); H2O : 100 mg/mL (688.47 mM; Need ultrasonic)	DMSO Solution
D09	HY-W007686	Imidazoleacetic acid (hydrochloride)	162.57	C5H7ClN2O2	DMSO : 100 mg/mL (615.12 mM; Need ultrasonic); H2O : 50 mg/mL (307.56 mM; Need ultrasonic)	DMSO Solution
E09	HY-N0545	Taurocholic acid (sodium)	537.68	C26H44NNaO7S	H2O : 100 mg/mL (185.98 mM; Need ultrasonic); DMSO : 250 mg/mL (464.96 mM; Need ultrasonic)	DMSO Solution
F09	HY-B1654	Flavin adenine dinucleotide	785.55	C27H33N9O15P2	10 mM in DMSO	DMSO Solution
G09	HY-Y0262	Oxalic acid, 99%	90.03	C2H2O4	DMSO : 130 mg/mL (1443.96 mM; Need ultrasonic)	DMSO Solution
H09	HY-B0152B	Adenine (hemisulfate)	184.17	C5H5N5.1/2H2SO4	DMSO : 100 mg/mL (542.98 mM; Need ultrasonic); H2O : 5 mg/mL (27.15 mM; ultrasonic and heat to 50°C)	DMSO Solution
A10	HY-13212	(Z)-2-Decenoic acid	170.25	C10H18O2	DMSO : 250 mg/mL (1468.43 mM; Need ultrasonic)	DMSO Solution
B10	HY-W011474	Geranylgeraniol	290.48	C20H34O	DMSO : 100 mg/mL (344.26 mM; Need ultrasonic)	DMSO Solution
C10	HY-113801	N-(3-Oxooctanoyl)-DL-homoserine lactone	241.28	C12H19NO4	DMSO : 100 mg/mL (414.46 mM; Need ultrasonic)	DMSO Solution
D10	HY-B1743A	Puromycin (dihydrochloride)	544.43	C22H31Cl2N7O5	H2O : 50 mg/mL (91.84 mM; Need ultrasonic and warming); DMSO : 50 mg/mL (91.84 mM; Need ultrasonic); Ethanol : 5 mg/mL (9.18 mM; ultrasonic and warming and heat to 60°C)	DMSO Solution
E10	HY-77572	7-Epi 10-desacetyl paclitaxel	811.87	C45H49NO13	DMSO : 100 mg/mL (123.17 mM; Need ultrasonic)	DMSO Solution
F10	HY-100599	Urolithin A	228.20	C13H8O4	DMSO : 30 mg/mL (131.46 mM; Need ultrasonic)	DMSO Solution
G10	HY-75564	Cyclo(Ala-Gly)	128.13	C5H8N2O2	DMSO : 25 mg/mL (195.11 mM; Need ultrasonic)	DMSO Solution
H10	HY-N6629	3'-Methoxyflavonol	268.26	C16H12O4	DMSO : 155 mg/mL (577.80 mM; Need ultrasonic and warming)	DMSO Solution
A11	HY-N1966	(E)-Osmundacetone	178.19	C10H10O3	DMSO : 100 mg/mL (561.23 mM; Need ultrasonic)	DMSO Solution
B11	HY-B0167A	Sodium Salicylate	160.10	C7H5NaO3	H2O : ≥ 100 mg/mL (624.61 mM); DMSO : 100 mg/mL (624.61 mM; Need ultrasonic)	DMSO Solution
C11	HY-W015788	1-Phenylethane-1,2-diol	138.16	C8H10O2	10 mM in DMSO	DMSO Solution
D11	HY-W006057A	Sodium 3-methyl-2-oxobutanoate	138.10	C5H7NaO3	H2O : 125 mg/mL (905.14 mM; Need ultrasonic)	DMSO Solution
E11	HY-113382	N-Methylhydantoin	114.10	C4H6N2O2	DMSO : 100 mg/mL (876.42 mM; Need ultrasonic)	DMSO Solution
F11	HY-W105272	2′-Deoxyadenosine 5′-monophosphate (disodium)	375.19	C10H12N5Na2O6P	DMSO : 100 mg/mL (266.53 mM; Need ultrasonic)	DMSO Solution
G11	HY-17035	Doramectin	899.11	C50H74O14	DMSO : ≥ 50 mg/mL (55.61 mM)	DMSO Solution
H11	HY-N2301	Pleuromutilin	378.50	C22H34O5	DMSO : ≥ 100 mg/mL (264.20 mM)	DMSO Solution
# 06 - 10 mM in DMSO
A02	HY-B0134	Bestatin	308.37	C16H24N2O4	DMSO : 8.33 mg/mL (27.01 mM; Need ultrasonic)	DMSO Solution
B02	HY-B0778	Milbemycin oxime	1097.38	C63H88N2O14	H2O : 1 mg/mL (ultrasonic;warming;heat to 80°C);DMSO : ≥ 100 mg/mL	DMSO Solution
C02	HY-W017158	Melilotic acid	166.18	C9H10O3	DMSO : 250 mg/mL (ultrasonic);H2O : ≥ 100 mg/mL	DMSO Solution
D02	HY-W011683	2'-Deoxyadenosine monohydrate	269.26	C10H15N5O4	DMSO : 100 mg/mL (371.39 mM; Need ultrasonic); H2O : 7.14 mg/mL (26.52 mM; ultrasonic and warming and heat to 60°C)	DMSO Solution
E02	HY-N0351	p-Coumaric acid	164.16	C9H8O3	DMSO : 25 mg/mL (152.29 mM; Need ultrasonic)	DMSO Solution
F02	HY-B0275A	Oxytetracycline (hydrochloride)	496.89	C22H25ClN2O9	H2O : < 0.1 mg/mL (ultrasonic;warming;heat to 60°C) (insoluble); DMSO : 500 mg/mL (1006.26 mM; Need ultrasonic)	DMSO Solution
G02	HY-B0075	Melatonin	232.28	C13H16N2O2	Ethanol : 12.5 mg/mL (ultrasonic);H2O : 1.1 mg/mL (ultrasonic);DMSO : 100 mg/mL (ultrasonic)	DMSO Solution
H02	HY-W050026	Phenylacetylglutamine	264.28	C13H16N2O4	H2O : 25 mg/mL (94.60 mM; Need ultrasonic); DMSO : 100 mg/mL (378.39 mM; Need ultrasonic)	DMSO Solution
A03	HY-15739	Ansamitocin P-3	635.14482	C32H43ClN2O9	DMSO : ≥ 100 mg/mL (157.45 mM)	DMSO Solution
B03	HY-111431A	p-Cresyl sulfate (potassium)	226.29	C7H7KO4S	DMSO : 125 mg/mL (552.39 mM; ultrasonic and warming and heat to 60°C); H2O : ≥ 100 mg/mL (441.91 mM)	DMSO Solution
C03	HY-122489	DL-Laudanosine	357.44	C21H27NO4	DMSO : 100 mg/mL (279.77 mM; Need ultrasonic)	DMSO Solution
D03	HY-113100	N-Acetylputrescine hydrochloride	166.65	C6H15ClN2O	DMSO : ≥ 125 mg/mL (750.08 mM); H2O : 200 mg/mL (1200.12 mM; Need ultrasonic)	DMSO Solution
E03	HY-W001083	3-Hydroxyphenylacetic acid	152.15	C8H8O3	DMSO : 50 mg/mL (328.62 mM; Need ultrasonic)	DMSO Solution
F03	HY-W001179	2,5-Dihydroxybenzoic acid	154.12	C7H6O4	DMSO : ≥ 100 mg/mL (648.85 mM); H2O : 7.14 mg/mL (46.33 mM; ultrasonic and warming and heat to 60°C)	DMSO Solution
G03	HY-100593	Spiramycin	843.05	C43H74N2O14	DMSO : ≥ 100 mg/mL (118.62 mM)	DMSO Solution
H03	HY-111911	Xanthocillin X permethyl ether	316.35	C20H16N2O2	DMSO : 5 mg/mL (15.81 mM; Need ultrasonic)	DMSO Solution
A04	HY-N6687	Calcimycin	523.62	C29H37N3O6	DMSO : 33.33 mg/mL (63.65 mM; Need ultrasonic)	DMSO Solution
B04	HY-13605	Cytarabine	243.22	C9H13N3O5	DMSO : 17.3 mg/mL (ultrasonic;warming);H2O : 48 mg/mL (ultrasonic)	DMSO Solution
C04	HY-133178	Urolithin D	260.20	C13H8O6	10 mM in DMSO	DMSO Solution
D04	HY-137990	Questin	284.26	C16H12O5	10 mM in DMSO	DMSO Solution
E04	HY-150521	Hispolon	220.22	C12H12O4	10 mM in DMSO	DMSO Solution
F04	HY-106302	Duramycin	2013.28	C89H125N23O25S3	10 mM in DMSO	DMSO Solution
G04	HY-N4169	Trametenolic acid	456.70	C30H48O3	10 mM in DMSO	DMSO Solution
H04	HY-15141	Staurosporine	466.53	C28H26N4O3	DMSO : 62.5 mg/mL (133.97 mM; Need ultrasonic)	DMSO Solution
A05	HY-113085	3-Hydroxyhippuric acid	195.17	C9H9NO4	DMSO : 83.33 mg/mL (426.96 mM; Need ultrasonic)	DMSO Solution
B05	HY-W002105	2,5-Furandicarboxylic acid	156.09	C6H4O5	DMSO : 1 mg/mL (6.41 mM; ultrasonic and warming and heat to 80°C); H2O : 2 mg/mL (12.81 mM; Need ultrasonic)	DMSO Solution
# 07 - 10 mM in H2O
A02	HY-Y0252	L-Proline	115.13	C5H9NO2	H2O : 50 mg/mL (434.29 mM; Need ultrasonic)	Water Solution
B02	HY-108915	Trimethylamine N-oxide (dihydrate)	111.14	C3H13NO3	H2O : 100 mg/mL (899.77 mM; Need ultrasonic)	Water Solution
C02	HY-B2233	Phosphorylcholine (chloride)	219.60	C5H15ClNO4P	H2O : 125 mg/mL (569.22 mM; Need ultrasonic)	Water Solution
D02	HY-N1914	Ergothioneine	229.30	C9H15N3O2S	H2O : 125 mg/mL (545.14 mM; Need ultrasonic)	Water Solution
E02	HY-18234A	Leupeptin (hemisulfate)	475.59	C20H38N6O4.1/2H2SO4	H2O : 83.33 mg/mL (ultrasonic;warming;heat to 60°C)	Water Solution
F02	HY-A0089	Colistin (sulfate)	1400.64	C52H98N16O13.2.5H2O4S	DMSO : < 1 mg/mL (insoluble or slightly soluble); H2O : 50 mg/mL (35.70 mM; Need ultrasonic)	Water Solution
G02	HY-N0667	L-Asparagine	132.12	C4H8N2O3	H2O : 6.67 mg/mL (50.48 mM; Need ultrasonic)	Water Solution
H02	HY-B2233B	Phosphorylcholine	183.14	C5H14NO4P	DMSO : < 1 mg/mL (insoluble or slightly soluble); Ethanol : 4 mg/mL (21.84 mM; Need ultrasonic); H2O : 100 mg/mL (546.03 mM; Need ultrasonic)	Water Solution
A03	HY-100582	Ribitol	152.15	C5H12O5	H2O : 33.33 mg/mL (219.06 mM; Need ultrasonic); DMSO : 1.1 mg/mL (7.23 mM; Need ultrasonic)	Water Solution
B03	HY-B1776A	Spermidine (hydrochloride)	254.63	C7H22Cl3N3	H2O : 250 mg/mL (981.82 mM; Need ultrasonic)	Water Solution
C03	HY-Y0124	NSC 16590	103.12	C4H9NO2	H2O : 33.33 mg/mL (323.22 mM; Need ultrasonic)	Water Solution
D03	HY-B0739	Citicoline	488.32	C14H26N4O11P2	H2O : 50 mg/mL (102.39 mM; Need ultrasonic); DMSO : 1 mg/mL (2.05 mM; ultrasonic and warming and heat to 80°C)	Water Solution
E03	HY-N1132	D-(+)-Trehalose	342.30	C12H22O11	H2O : 250 mg/mL (730.35 mM; Need ultrasonic)	Water Solution
F03	HY-B1295	Lithium citrate (tetrahydrate)	281.98	C6H13Li3O11	H2O : ≥ 100 mg/mL (354.64 mM)	Water Solution
G03	HY-N0666B	Aspartic acid (calcium)	171.16	C4H5CaNO4	H2O : ≥ 100 mg/mL (584.25 mM)	Water Solution
H03	HY-N0067	γ-Aminobutyric acid	103.12	C4H9NO2	H2O : ≥ 50 mg/mL (484.87 mM)	Water Solution
A04	HY-N9459	2-Amino-2-deoxyglucose (hydrochloride)	215.63	C6H14ClNO5	H2O : 125 mg/mL (579.70 mM; Need ultrasonic)	Water Solution
B04	HY-W001959	D-Allothreonine	119.12	C4H9NO3	H2O : 33.33 mg/mL (279.80 mM; Need ultrasonic); DMSO : < 1 mg/mL (ultrasonic) (insoluble or slightly soluble)	Water Solution
C04	HY-B1000A	L-SelenoMethionine	196.11	C5H11NO2Se	H2O : 14.29 mg/mL (72.87 mM; Need ultrasonic); DMSO : 1 mg/mL (5.10 mM; Need ultrasonic)	Water Solution
D04	HY-N0658A	DL-Threonine	119.12	C4H9NO3	DMSO : < 1 mg/mL (ultrasonic;warming;heat to 60°C) (insoluble or slightly soluble)	Water Solution
E04	HY-147063	N-Acetyl-α-D-glucosamine 1-phosphate (disodium)	345.15	C8H14NNa2O9P	H2O : 250 mg/mL (724.32 mM; Need ultrasonic)	Water Solution
F04	HY-B0030	D-Cycloserine	102.09	C3H6N2O2	DMSO : 1 mg/mL (9.80 mM; Need warming); H2O : 25 mg/mL (244.88 mM; Need ultrasonic)	Water Solution
G04	HY-B1174	Bekanamycin	483.51	C18H37N5O10	H2O : ≥ 100 mg/mL (206.82 mM); DMSO : 1 mg/mL (2.07 mM; ultrasonic and warming and heat to 80°C)	Water Solution
H04	HY-113304A	(S)-3,4-Dihydroxybutyric acid (lithium hydrate)	144.05	C4H9LiO5	H2O : 125 mg/mL (867.75 mM; Need ultrasonic)	Water Solution
A05	HY-B0089	Acarbose	645.60	C25H43NO18	H2O : 100 mg/mL (154.89 mM; Need ultrasonic)	Water Solution
B05	HY-N0717	L-Valine	117.15	C5H11NO2	H2O : 25 mg/mL (213.40 mM; Need ultrasonic)	Water Solution
C05	HY-128434	L-​Leucyl-​L-​alanine	202.25	C9H18N2O3	H2O : 100 mg/mL (494.44 mM; Need ultrasonic)	Water Solution
D05	HY-W006371	(2-Aminoethyl)phosphonic acid	125.06	C2H8NO3P	DMSO : < 1 mg/mL (ultrasonic;warming;heat to 60°C) (insoluble or slightly soluble); H2O : 66.67 mg/mL (533.10 mM; Need ultrasonic)	Water Solution
E05	HY-14608A	L-Glutamic acid (monosodium salt)	169.11	C5H8NNaO4	H2O : 7.14 mg/mL (42.22 mM; Need ultrasonic)	Water Solution
F05	HY-101399	γ-Glu-Phe	294.30	C14H18N2O5	H2O : ≥ 50 mg/mL (169.89 mM)	Water Solution
G05	HY-Y0337A	L-Cysteine (hydrochloride)	157.62	C3H8ClNO2S	H2O : 100 mg/mL (634.44 mM; Need ultrasonic)	Water Solution
H05	HY-N0486	L-Leucine	131.17	C6H13NO2	H2O : 8.33 mg/mL (63.51 mM; Need ultrasonic)	Water Solution
A06	HY-N1132A	D-(+)-Trehalose dihydrate	378.33	C12H26O13	H2O : 150 mg/mL (396.48 mM; Need ultrasonic)	Water Solution
B06	HY-N0666C	L-Aspartic aicd (sodium)	155.08	C4H6NNaO4	DMSO : < 1 mg/mL (ultrasonic;warming;heat to 60°C) (insoluble or slightly soluble)	Water Solution
C06	HY-17564	2'-Deoxycytidine (hydrochloride)	263.68	C9H14ClN3O4	H2O : ≥ 41 mg/mL (155.49 mM); DMSO : 25 mg/mL (94.81 mM; ultrasonic and warming and heat to 80°C)	Water Solution
D06	HY-N0378	D-Mannitol	182.17	C6H14O6	H2O : ≥ 36 mg/mL (197.62 mM)	Water Solution
E06	HY-128746	2,6-Diaminoheptanedioic acid	190.20	C7H14N2O4	H2O : 10.42 mg/mL (54.78 mM; ultrasonic and warming and heat to 60°C)	Water Solution
F06	HY-W015410	Disodium succinate	162.05	C4H4Na2O4	H2O : 100 mg/mL (617.09 mM; Need ultrasonic); DMSO : 1 mg/mL (6.17 mM; Need ultrasonic)	Water Solution
G06	HY-41700	D-Alanine	89.09	C3H7NO2	DMSO : 1 mg/mL (11.22 mM; ultrasonic and warming and heat to 80°C); H2O : 120 mg/mL (1346.95 mM; Need ultrasonic)	Water Solution
H06	HY-N0455	L-Arginine	174.20	C6H14N4O2	H2O : 50 mg/mL (287.03 mM; Need ultrasonic)	Water Solution
A07	HY-112052	Aminomalonic acid	119.08	C3H5NO4	H2O : 8.33 mg/mL (69.95 mM; Need ultrasonic)	Water Solution
B07	HY-B1352	L-Ornithine	132.16	C5H12N2O2	DMSO : 1.3 mg/mL (9.84 mM; Need ultrasonic); H2O : 50 mg/mL (378.33 mM; Need ultrasonic)	Water Solution
C07	HY-B0956	Paromomycin (sulfate)	713.71	C23H47N5O18S	Ethanol : 1 mg/mL (1.40 mM; Need ultrasonic); H2O : 100 mg/mL (140.11 mM; ultrasonic and warming and heat to 80°C); DMSO : 1 mg/mL (1.40 mM; ultrasonic and warming and heat to 80°C)	Water Solution
D07	HY-Y0966	Glycine	75.07	C2H5NO2	H2O : 130 mg/mL (1731.72 mM; Need ultrasonic)	Water Solution
E07	HY-N0470	L-Lysine hydrochloride	182.65	C6H15ClN2O2	DMSO : < 1 mg/mL (insoluble or slightly soluble); H2O : 100 mg/mL (547.50 mM; Need ultrasonic)	Water Solution
F07	HY-Y0511	N-Methylsarcosine	103.12	C4H9NO2	H2O : 100 mg/mL (969.74 mM; Need ultrasonic)	Water Solution
G07	HY-W009216	2'-Deoxycytidine-5'-monophosphoric acid	307.20	C9H14N3O7P	H2O : 20.83 mg/mL (67.81 mM; Need ultrasonic)	Water Solution
H07	HY-N2334A	Glycochenodeoxycholic acid (sodium salt)	471.61	C26H42NNaO5	DMSO : 250 mg/mL (530.10 mM; Need ultrasonic); H2O : ≥ 100 mg/mL (212.04 mM)	Water Solution
A08	HY-N0832	L-Histidine	155.15	C6H9N3O2	H2O : 20.83 mg/mL (134.26 mM; ultrasonic and warming and heat to 80°C); DMSO : 1 mg/mL (6.45 mM; ultrasonic and warming and heat to 80°C)	Water Solution
B08	HY-B1346	DL-Glutamine	146.14	C5H10N2O3	DMSO : 1 mg/mL (6.84 mM; Need ultrasonic); H2O : 33.33 mg/mL (228.07 mM; Need ultrasonic)	Water Solution
C08	HY-Y0669	Pipecolic acid	129.16	C6H11NO2	H2O : 50 mg/mL (387.12 mM; Need ultrasonic)	Water Solution
D08	HY-N0650	L-Serine	105.09	C3H7NO3	H2O : 50 mg/mL (475.78 mM; Need ultrasonic)	Water Solution
E08	HY-I0400	N-Acetylneuraminic acid	309.27	C11H19NO9	H2O : ≥ 100 mg/mL (323.34 mM)	Water Solution
F08	HY-W017018	L-Ornithine (hydrochloride)	168.62	C5H13ClN2O2	DMSO : < 1 mg/mL (ultrasonic) (insoluble or slightly soluble); H2O : 50 mg/mL (296.52 mM; ultrasonic and warming and heat to 60°C)	Water Solution
G08	HY-Y1314	Dimethyl sulfone	94.13	C2H6O2S	H2O : 50 mg/mL (ultrasonic)	Water Solution
H08	HY-N0215	L-Phenylalanine	165.19	C9H11NO2	H2O : 6.67 mg/mL (40.38 mM; Need ultrasonic)	Water Solution
A09	HY-B1827	D-Galacturonic acid (hydrate)	212.15	C6H12O8	H2O : 125 mg/mL (589.21 mM; Need ultrasonic)	Water Solution
B09	HY-B1228	Ribostamycin (sulfate)	552.55	C17H36N4O14S	H2O : 130 mg/mL (235.27 mM; Need ultrasonic); DMSO : < 1 mg/mL (insoluble or slightly soluble)	Water Solution
C09	HY-107201	β-Cyclodextrin	1134.98	C42H70O35	H2O : 38.75 mg/mL (34.14 mM; Need ultrasonic)	Water Solution
D09	HY-16566A	Kanamycin (sulfate)	582.58	C18H38N4O15S	H2O : ≥ 25 mg/mL (42.91 mM); DMSO : < 1 mg/mL (insoluble or slightly soluble)	Water Solution
E09	HY-N8461	Reuterin	74.08	C3H6O2	H2O : 250 mg/mL (3374.73 mM; Need ultrasonic)	Water Solution
F09	HY-B0856	Validamycin A	497.49	C20H35NO13	H2O : 125 mg/mL (251.26 mM; Need ultrasonic)	Water Solution
G09	HY-113080	N-Acetylornithine	174.20	C7H14N2O3	H2O : 100 mg/mL (574.05 mM; Need ultrasonic); DMSO : 1.96 mg/mL (11.25 mM; ultrasonic and warming and adjust pH to 5 with HCl and heat to 80°C)	Water Solution
H09	HY-129077	FR179642	936.89	C35H52N8O20S	H2O : 100 mg/mL (106.74 mM; Need ultrasonic)	Water Solution
A10	HY-B1654A	Flavin adenine dinucleotide (disodium salt)	829.51	C27H31N9Na2O15P2	H2O : 33.33 mg/mL (40.18 mM; Need ultrasonic); DMSO : 5 mg/mL (6.03 mM; ultrasonic and warming and heat to 60°C)	Water Solution
B10	HY-N0464	D-(-)-Quinic acid	192.16658	C7H12O6	H2O : 125 mg/mL (650.47 mM; Need ultrasonic)	Water Solution
C10	HY-Y0127	D(-)-2-Aminobutyric acid	103.12	C4H9NO2	DMSO : < 1 mg/mL (ultrasonic;warming;heat to 60°C) (insoluble or slightly soluble); H2O : 100 mg/mL (969.74 mM; Need ultrasonic)	Water Solution
D10	HY-B1222	Sisomicin (sulfate)	692.72	C19H37N5O7.5/2H2SO4	H2O : 20 mg/mL (28.87 mM; Need ultrasonic and warming)	Water Solution
E10	HY-B0470	Neomycin (sulfate)	908.88	C23H52N6O25S3	H2O : 250 mg/mL (275.06 mM; Need ultrasonic)	Water Solution
F10	HY-B0438	Spectinomycin (dihydrochloride)	405.27	C14H26Cl2N2O7	H2O : ≥ 100 mg/mL (246.75 mM)	Water Solution
G10	HY-B0472	Streptomycin (sulfate)	728.69	C21H42N7O18S1.5	H2O : ≥ 100 mg/mL (137.23 mM); DMSO : < 1 mg/mL (insoluble or slightly soluble)	Water Solution
H10	HY-N0658	L-Threonine	119.12	C4H9NO3	H2O : 33.33 mg/mL (279.80 mM; Need ultrasonic); DMSO : < 1 mg/mL (insoluble or slightly soluble)	Water Solution
A11	HY-107784	Ectoine	142.16	C6H10N2O2	H2O : 250 mg/mL (1758.58 mM; Need ultrasonic)	Water Solution
B11	HY-B0441A	Tobramycin (sulfate)	712.18	C18H37N5O9.5/2H2O4S	10 mM in DMSO	Water Solution
C11	HY-N0326	L-Methionine	149.21	C5H11NO2S	H2O : 16.67 mg/mL (111.72 mM; Need ultrasonic)	Water Solution
D11	HY-A0181A	Adenosine 5'-monophosphate monohydrate	365.24	C10H16N5O8P	H2O : 5 mg/mL (13.69 mM; Need ultrasonic and warming)	Water Solution
E11	HY-112639	Aristeromycin	265.27	C11H15N5O3	DMSO : 50 mg/mL (188.49 mM; ultrasonic and warming and heat to 60°C)	Water Solution
F11	HY-N0455A	L-Arginine (hydrochloride)	210.66	C6H15ClN4O2	H2O : 100 mg/mL (474.70 mM; Need ultrasonic); DMSO : < 1 mg/mL (ultrasonic;warming;heat to 80°C) (insoluble or slightly soluble)	Water Solution
G11	HY-B0166A	L-Ascorbic acid (sodium salt)	198.11	C6H7NaO6	H2O : 100 mg/mL (504.77 mM; Need ultrasonic); DMSO : 1 mg/mL (5.05 mM; Need ultrasonic)	Water Solution
H11	HY-N0469	L-Lysine	146.19	C6H14N2O2	DMSO : < 1 mg/mL (ultrasonic;warming;heat to 80°C) (insoluble or slightly soluble); H2O : 100 mg/mL (684.04 mM; Need ultrasonic)	Water Solution
# 08 - 10 mM in H2O
A02	HY-106950A	Fosfructose (trisodium)	406.06	C6H11Na3O12P2	H2O : 150 mg/mL (369.40 mM; Need ultrasonic)	Water Solution
B02	HY-F0002A	NADP (disodium salt)	789.39	C21H28N7O17P3.2Na	DMSO : 3.33 mg/mL (4.22 mM; ultrasonic and warming and heat to 80°C); H2O : 250 mg/mL (316.70 mM; Need ultrasonic)	Water Solution
C02	HY-W012974	3-Amino-2-methylpropanoic acid	103.12	C4H9NO2	H2O : 100 mg/mL (969.74 mM; Need ultrasonic); DMSO : 1 mg/mL (9.70 mM; Need ultrasonic)	Water Solution
D02	HY-128738	Thymidine-5'-monophosphate (disodium) salt	366.17	C10H13N2Na2O8P	H2O : 125 mg/mL (341.37 mM; Need ultrasonic); DMSO : < 1 mg/mL (ultrasonic;warming;heat to 80°C) (insoluble or slightly soluble)	Water Solution
E02	HY-B1329	Apramycin (sulfate)	637.66	C21H43N5O15S	H2O : ≥ 200 mg/mL (313.65 mM)	Water Solution
F02	HY-N0130	Shikimic acid	174.15	C7H10O5	H2O : 130 mg/mL (746.48 mM; Need ultrasonic)	Water Solution
G02	HY-B1327	Chlortetracycline (hydrochloride)	515.34	C22H24Cl2N2O8	DMSO : < 1 mg/mL (insoluble or slightly soluble); H2O : 6.66 mg/mL (12.92 mM; Need ultrasonic and warming)	Water Solution
H02	HY-108213	Inosinic acid	348.21	C10H13N4O8P	H2O : 125 mg/mL (358.98 mM; Need ultrasonic)	Water Solution
A03	HY-W016734	2-Amino-5-ureidopentanoic acid	175.19	C6H13N3O3	H2O : 25 mg/mL (142.70 mM; ultrasonic and warming and heat to 60°C)	Water Solution
B03	HY-W010388	Creatine	131.14	C4H9N3O2	H2O : 6.25 mg/mL (47.66 mM; Need ultrasonic)	Water Solution
C03	HY-128394	L-Gulose	180.16	C6H12O6	H2O : 250 mg/mL (1387.66 mM; Need ultrasonic)	Water Solution
D03	HY-W009162	Cytidine 5'-monophosphate	323.20	C9H14N3O8P	H2O : 18.33 mg/mL (56.71 mM; Need ultrasonic); DMSO : 1.1 mg/mL (3.40 mM; Need ultrasonic)	Water Solution
E03	HY-N5034	Phosphorylethanolamine	141.06	C2H8NO4P	H2O : 250 mg/mL (1772.30 mM; Need ultrasonic)	Water Solution
F03	HY-42068	(-)-Aspartic acid	133.10	C4H7NO4	DMSO : 1 mg/mL (7.51 mM; Need ultrasonic); H2O : 7.69 mg/mL (57.78 mM; Need ultrasonic)	Water Solution
G03	HY-Y1088	Hydrocinnamic acid	150.17	C9H10O2	H2O : 5 mg/mL (33.30 mM; Need ultrasonic)	Water Solution
H03	HY-B0300	Penicillamine	149.21	C5H11NO2S	H2O : 125 mg/mL (837.75 mM; ultrasonic and warming and heat to 60°C); DMSO : 1.43 mg/mL (9.58 mM; Need ultrasonic)	Water Solution
A04	HY-111095B	D-(-)-Lactic acid (sodium)	112.06	C3H5NaO3	H2O : 250 mg/mL (2230.95 mM; Need ultrasonic)	Water Solution
B04	HY-17566	Capreomycin (sulfate)	750.78	C25H46N14O11S	H2O : ≥ 37 mg/mL (49.28 mM)	Water Solution
C04	HY-17561	G-418 (disulfate)	692.71	C20H44N4O18S2	H2O : 125 mg/mL (180.45 mM; Need ultrasonic)	Water Solution
D04	HY-Y0337	L-Cysteine	121.16	C3H7NO2S	H2O : 33.33 mg/mL (275.09 mM; Need ultrasonic)	Water Solution
E04	HY-D0850	Tartaric acid (disodium dihydrate)	232.10	C4H10Na2O8	H2O : 100 mg/mL (430.85 mM; Need ultrasonic); DMSO : < 1 mg/mL (insoluble or slightly soluble)	Water Solution
# 09 - 10 mM in Ethanol
A02	HY-N0150	Monensin sodium salt	692.85	C36H61NaO11	Ethanol : 20 mg/mL (28.87 mM; Need ultrasonic); DMSO : 5.4 mg/mL (7.79 mM; Need ultrasonic)	EtOH Solution
B02	HY-W008253	5-Hydroxyindole-3-acetic acid	191.18	C10H9NO3	Ethanol : 50 mg/mL (261.53 mM; Need ultrasonic)	EtOH Solution
C02	HY-107858	Veratryl alcohol	168.19	C9H12O3	Ethanol : 100 mg/mL (594.57 mM; Need ultrasonic)	EtOH Solution
D02	HY-109506	DPPC	734.04	C40H80NO8P	Ethanol : 25 mg/mL (34.06 mM; Need ultrasonic); H2O : < 0.1 mg/mL (insoluble); DMSO : < 1 mg/mL (insoluble or slightly soluble)	EtOH Solution
# 10 - 2 mM in DMSO
A02	HY-111647	N2-Methylguanosine	297.27	C11H15N5O5	H2O : 1 mg/mL (3.36 mM; ultrasonic and warming and heat to 80°C); DMSO : 7.69 mg/mL (25.87 mM; Need ultrasonic)	DMSO Solution
B02	HY-107193	Bacitracin	1422.69	C66H103N17O16S	H2O : 6.67 mg/mL (4.69 mM; Need ultrasonic)	DMSO Solution
C02	HY-N0473	L-Tyrosine	181.19	C9H11NO3	1M HCl : 50 mg/mL (275.95 mM; Need ultrasonic); DMSO : 1 mg/mL (5.52 mM; Need ultrasonic)	DMSO Solution
D02	HY-107819	5α-Cholestan-3β-ol	388.67	C27H48O	DMSO : 1 mg/mL (2.57 mM; ultrasonic and warming and heat to 60°C); H2O : 1 mg/mL (2.57 mM; ultrasonic and warming and heat to 80°C)	DMSO Solution
E02	HY-100196	Pyrroloquinoline quinone	330.21	C14H6N2O8	DMSO : < 1 mg/mL (ultrasonic;warming;heat to 60°C) (insoluble or slightly soluble); H2O : 1 mg/mL (3.03 mM; ultrasonic and warming and heat to 60°C)	DMSO Solution
F02	HY-138800	Spinosad	1477.94	C83H132N2O20	DMSO : 10 mg/mL (6.77 mM; ultrasonic and warming and heat to 60°C)	DMSO Solution
G02	HY-N1453	Hypocrellin B	528.51	C30H24O9	DMSO : 2 mg/mL (3.78 mM; Need ultrasonic)	DMSO Solution
H02	HY-N6798	Myriocin	401.54	C21H39NO6	DMSO : 4.35 mg/mL (10.83 mM; ultrasonic and warming and heat to 60°C)	DMSO Solution
# 11 - 2 mM in H2O
A02	HY-14608	L-Glutamic acid	147.13	C5H9NO4	H2O : 6.25 mg/mL (42.48 mM; Need ultrasonic); DMSO : < 1 mg/mL (ultrasonic;warming;heat to 60°C) (insoluble or slightly soluble)	Water Solution
B02	HY-100196A	Pyrroloquinoline quinone (disodium salt)	374.17	C14H4N2Na2O8	H2O : 1.25 mg/mL (3.34 mM; Need ultrasonic)	Water Solution
C02	HY-B1511	Cyclic AMP	329.21	C10H12N5O6P	H2O : 2.4 mg/mL (7.29 mM; Need ultrasonic); DMSO : 1 mg/mL (3.04 mM; ultrasonic and warming and heat to 60°C); 0.1 M NaOH : 30 mg/mL (91.13 mM; ultrasonic and adjust pH to 6 with NaOH)	Water Solution
D02	HY-B2235	Lecithin	758.06	C42H80NO8P	H2O : 3.33 mg/mL (4.39 mM; Need ultrasonic); DMSO : 5 mg/mL (6.60 mM; Need ultrasonic)	Water Solution
# 12 - 3 mg/mL in DMSO
A02	HY-N7112	Leucomycin	N/A	N/A	H2O : < 0.1 mg/mL (insoluble); DMSO : 110 mg/mL (Need ultrasonic)	DMSO Solution
B02	HY-A0098	Tunicamycin	844.94 (n=10)	C39H64N4O16	DMSO : 40 mg/mL (Need ultrasonic); H2O : < 0.1 mg/mL (insoluble)	DMSO Solution
C02	HY-A0248	Polymyxin B (Sulfate)	1287.53 (PolymyxinB2Sulfate)	C55H96N16O13.H2SO4 (Polymyxin B2 Sulfate)	H2O : ≥ 25 mg/mL	DMSO Solution
D02	HY-B2172	Vitamin K	N/A	N/A	DMSO : 100 mg/mL (Need ultrasonic)	DMSO Solution
E02	HY-129555	Surfactin	1025.04(Average)	N/A	DMSO : 50 mg/mL (Need ultrasonic); H2O : 31.25 mg/mL (Need ultrasonic)	DMSO Solution
F02	HY-126490	Phleomycin	N/A	N/A	H2O : 100 mg/mL (Need ultrasonic)	DMSO Solution
# 13 - 3 mg/mL in H2O
A02	HY-W010735	ATP (disodium salt hydrate)	N/A	C10H16N5O13Na2P3.xH2O	H2O : 100 mg/mL (Need ultrasonic)	Water Solution
B02	HY-A0276	Gentamicin (sulfate)	561.65 (Average)	C(19-21)H(39-43)N5O7.H2SO4	H2O : ≥ 30 mg/mL	Water Solution
C02	HY-D1056	Lipopolysaccharides	N/A	N/A	H2O : 5 mg/mL (Need ultrasonic)	Water Solution
D02	HY-108307	Micronomicin (sulfate)	N/A	C20H41N5O7.xH2SO4	H2O : 50 mg/mL (Need ultrasonic)	Water Solution
E02	HY-129034	Ramoplanin	N/A	N/A	H2O : 33.33 mg/mL (Need ultrasonic)	Water Solution
